# Supplementary material for: Comparative Expression Study of the Endo–G Protein Coupled Receptor (GPCR) Repertoire in Human Glioblastoma Cancer Stem-like Cells, U87-MG Cells and Non Malignant Cells of Neural Origin Unveils New Potential Therapeutic Targets
Source: PLoS One. 2014 Mar 24;9(3):e91519. doi: 10.1371/journal.pone.0091519 (PMC3963860; doi:10.1371/journal.pone.0091519)
Supplement: Table S1 — Gene assays present on the GPCR microarray plates and their expression values in five cell types. 381 different assays are present on the GPCR microarray, allowing the analysis of the expression of 356 GPCRs, 14 different housekeeping genes (rRNA 18 s is in quadruplicate) and 11 other genes (among which two genes of the LANCL family). Expression data are presented in four groups. Group I corresponds to GPCRs expressed with Ct values ≤31.5 (138 genes) in at least one of the five cell types, group II to GPCRs expressed at Ct>31.5 in all five cell types, group III to the housekeeping genes (14 genes) and group IV to eleven genes not related to housekeeping genes or GPCRs. In each group, genes are listed in alphabetical order. Expression values are indicated as cycle threshold values (Ct) and as 2∧−Ct * 10∧12 (arbitrary units). The cutoff level was set at Ct ≤31.5 (i.e. expression level ≥329 units). For GPCRs which did not show amplification, Ct values were arbitrarily set at 40. (XLSX) [file pone.0091519.s002.xlsx]

## Sheet: Genes on Taqman array
List of GPCRs on TaqMan® GPCR gene expression array
Well	LocusLink	Label	Detector	ID
1	117	ADCYAP1R1	ADCYAP1R1	Hs00153869_m1
2	11318	ADMR	ADMR	Hs00200681_m1
3	134	ADORA1	ADORA1	Hs00181231_m1
4	135	ADORA2A	ADORA2A	Hs00169123_m1
5	136	ADORA2B	ADORA2B	Hs00386497_m1
6	140	ADORA3	ADORA3	Hs00181232_m1
7	148	ADRA1A	ADRA1A	Hs00169124_m1
8	147	ADRA1B	ADRA1B	Hs00171263_m1
9	146	ADRA1D	ADRA1D	Hs00169865_m1
10	150	ADRA2A	ADRA2A	Hs00265081_s1
11	100008588	RNA,18s ribosomal 5	18S	Hs99999901_s1
12	100008588	RNA,18s ribosomal 5	18S	Hs99999901_s1
13	151	ADRA2B	ADRA2B	Hs00265090_s1
14	153	ADRB1	ADRB1	Hs00265096_s1
15	154	ADRB2	ADRB2	Hs00240532_s1
16	155	ADRB3	ADRB3	Hs00609046_m1
17	185	AGTR1	AGTR1	Hs00241341_m1
18	186	AGTR2	AGTR2	Hs00169126_m1
19	187	AGTRL1	AGTRL1	Hs00270873_s1
20	552	AVPR1A	AVPR1A	Hs00176122_m1
21	553	AVPR1B	AVPR1B	Hs00704725_s1
22	554	AVPR2	AVPR2	Hs00181055_m1
23	575	BAI1	BAI1	Hs00181777_m1
24	576	BAI2	BAI2	Hs00184657_m1
25	577	BAI3	BAI3	Hs00184682_m1
26	623	BDKRB1	BDKRB1	Hs00664201_s1
27	624	BDKRB2	BDKRB2	Hs00176121_m1
28	643	BLR1	BLR1	Hs00173527_m1
29	680	BRS3	BRS3	Hs00179951_m1
30	56834	GPR137	C11ORF4	Hs00220079_m1
31	719	C3AR1	C3AR1	Hs00269693_s1
32	728	C5R1	C5R1	Hs00356609_g1
33	799	CALCR	CALCR	Hs00156229_m1
34	10203	CALCRL	CALCRL	Hs00173787_m1
35	100008588	RNA,18s ribosomal 5	18S	Hs99999901_s1
36	100008588	RNA,18s ribosomal 5	18S	Hs99999901_s1
37	846	CASR	CASR	Hs00173436_m1
38	1238	CCBP2	CCBP2	Hs00174299_m1
39	886	CCKAR	CCKAR	Hs00167891_m1
40	887	CCKBR	CCKBR	Hs00176123_m1
41	1230	CCR1	CCR1	Hs00174298_m1
42	1231	CCR2	CCR2	Hs00174150_m1
43	1232	CCR3	CCR3	Hs00266213_s1
44	1233	CCR4	CCR4	Hs00747615_s1
45	1234	CCR5	CCR5	Hs00152917_m1
46	1235	CCR6	CCR6	Hs00171121_m1
47	1236	CCR7	CCR7	Hs00171054_m1
48	1237	CCR8	CCR8	Hs00174764_m1
49	10803	CCR9	CCR9	Hs00258535_m1
50	51554	CCRL1	CCRL1	Hs00356608_g1
51	9034	CCRL2	CCRL2	Hs00243702_s1
52	976	CD97	CD97	Hs00173542_m1
53	9620	CELSR1	CELSR1	Hs00183906_m1
54	1952	CELSR2	CELSR2	Hs00154903_m1
55	1951	CELSR3	CELSR3	Hs00609783_m1
56	1128	CHRM1	CHRM1	Hs00265195_s1
57	1129	CHRM2	CHRM2	Hs00265208_s1
58	1131	CHRM3	CHRM3	Hs00265216_s1
59	1132	CHRM4	CHRM4	Hs00265219_s1
60	1133	CHRM5	CHRM5	Hs00255278_s1
61	1240	CMKLR1	CMKLR1	Hs00356604_m1
62	1268	CNR1	CNR1	Hs00275634_m1
63	1269	CNR2	CNR2	Hs00361490_m1
64	1394	CRHR1	CRHR1	Hs00366363_m1
65	1395	CRHR2	CRHR2	Hs00266401_m1
66	1524	CX3CR1	CX3CR1	Hs00365842_m1
67	2833	CXCR3	CXCR3	Hs00171041_m1
68	7852	CXCR4	CXCR4	Hs00237052_m1
69	10663	CXCR6	CXCR6	Hs00174843_m1
70	10800	CYSLTR1	CYSLTR1	Hs00272624_s1
71	57105	CYSLTR2	CYSLTR2	Hs00252658_s1
72	1812	DRD1	DRD1	Hs00265245_s1
73	1813	DRD2	DRD2	Hs00241436_m1
74	1814	DRD3	DRD3	Hs00168045_m1
75	1815	DRD4	DRD4	Hs00609526_m1
76	1816	DRD5	DRD5	Hs00361234_s1
77	1880	EBI2	EBI2	Hs00270639_s1
78	1901	EDG1	EDG1	Hs00173499_m1
79	1902	EDG2	EDG2	Hs00173500_m1
80	1903	EDG3	EDG3	Hs00245464_s1
81	9170	EDG4	EDG4	Hs00173704_m1
82	9294	EDG5	EDG5	Hs00244677_s1
83	8698	EDG6	EDG6	Hs00269446_s1
84	23566	EDG7	EDG7	Hs00173857_m1
85	53637	EDG8	EDG8	Hs00258220_s1
86	1909	EDNRA	EDNRA	Hs00609865_m1
87	1910	EDNRB	EDNRB	Hs00240747_m1
88	64123	ELTD1	ELTD1	Hs00223377_m1
89	2015	EMR1	EMR1	Hs00173562_m1
90	30817	EMR2	EMR2	Hs00203752_m1
91	84658	EMR3	EMR3	Hs00261470_m1
92	9283	GPR37L1	GPR37L1	Hs00191104_m1
93	2149	F2R	F2R	Hs00169258_m1
94	2150	F2RL1	F2RL1	Hs00173741_m1
95	2151	F2RL2	F2RL2	Hs00187982_m1
96	9002	F2RL3	F2RL3	Hs00559732_m1
97	84636	FKSG79	GPR174	Hs00261404_s1
98	83954	FKSG83	FKSG83	Hs00259293_s1
99	219445	OR7E5P	OR7E5P	Hs00859932_gH
100	2357	FPR1	FPR1	Hs00181830_m1
101	2358	FPRL1	FPRL1	Hs00265954_m1
102	2359	FPRL2	FPRL2	Hs00266666_s1
103	2492	FSHR	FSHR	Hs00174865_m1
104	2532	FY	FY	Hs00266671_s1
105	8321	FZD1	FZD1	Hs00268943_s1
106	11211	FZD10	FZD10	Hs00273077_s1
107	2535	FZD2	FZD2	Hs00361432_s1
108	7976	FZD3	FZD3	Hs00184043_m1
109	8322	FZD4	FZD4	Hs00201853_m1
110	7855	FZD5	FZD5	Hs00361869_g1
111	8323	FZD6	FZD6	Hs00171574_m1
112	8324	FZD7	FZD7	Hs00275833_s1
113	8325	FZD8	FZD8	Hs00259040_s1
114	8326	FZD9	FZD9	Hs00268954_s1
115	2550	GABBR1	GABBR1	Hs00559488_m1
116	2587	GALR1	GALR1	Hs00175668_m1
117	8811	GALR2	GALR2	Hs00605839_m1
118	8484	GALR3	GALR3	Hs00358572_m1
119	2642	GCGR	GCGR	Hs00164710_m1
120	2692	GHRHR	GHRHR	Hs00173457_m1
121	2693	GHSR	GHSR	Hs00269780_s1
122	2696	GIPR	GIPR	Hs00164732_m1
123	2740	GLP1R	GLP1R	Hs00157705_m1
124	9340	GLP2R	GLP2R	Hs00173688_m1
125	2798	GNRHR	GNRHR	Hs00171248_m1
126	114814	GNRHR2	GNRHR2	Hs00369692_m1
127	151306	GPBAR1	GPBAR1	Hs00544894_m1
128	11245	GPR	GPR	Hs00173855_m1
129	2825	GPR1	GPR1	Hs00270990_s1
130	2834	GPR10	GPR10	Hs00244685_s1
131	83550	GPR101	GPR101	Hs00369662_s1
132	84109	GPR103	GPR103	Hs00326483_m1
133	9934	GPR105	P2RY14	Hs00208434_m1
134	266977	GPR110	GPR110	Hs00542396_m1
135	222611	GPR111	GPR111	Hs00984115_m1
136	139378	GPR112	GPR112	Hs00542361_m1
137	165082	GPR113	GPR113	Hs00542378_m1
138	221188	GPR114	GPR114	Hs00542381_m1
139	221393	GPR115	GPR115	Hs00402607_m1
140	221395	GPR116	GPR116	Hs00391810_m1
141	2835	GPR12	GPR12	Hs00271037_s1
142	338557	GPR120	GPR120	Hs00664157_s1
143	84435	GPR123	GPR123	Hs00287219_m1
144	25960	GPR124	GPR124	Hs00262150_m1
145	166647	GPR125	GPR125	Hs00377140_m1
146	57211	GPR126	GPR126	Hs00607475_m1
147	84873	GPR128	GPR128	Hs00262184_m1
148	283383	GPR133	GPR133	Hs00609012_m1
149	64582	GPR135	GPR135	Hs00254758_s1
150	2837	UTS2R	UTS2R	Hs00255820_s1
151	353345	GPR141	GPR141	Hs00704255_s1
152	350383	GPR142	GPR142	Hs00664166_s1
153	4935	GPR143	GPR143	Hs00173432_m1
154	84539	GPR145	GPR145	Hs00261272_m1
155	115330	GPR146	GPR146	Hs00298904_s1
156	344561	GPR148	GPR148	Hs00664089_s1
157	2838	GPR15	GPR15	Hs00271044_s1
158	285601	GPR150	GPR150	Hs00664049_s1
159	390212	GPR152	GPR152	Hs00664016_s1
160	387509	GPR153	GPR153	Hs00664129_s1
161	26996	GPR160	GPR160	Hs00205115_m1
162	23432	GPR161	GPR161	Hs00201276_m1
163	2840	GPR17	GPR17	Hs00171137_m1
164	2841	GPR18	GPR18	Hs00245542_m1
165	2842	GPR19	GPR19	Hs00272049_s1
166	2826	GPR2	CCR10	Hs00706455_s1
167	2843	GPR20	GPR20	Hs00271049_s1
168	2844	GPR21	GPR21	Hs00271059_s1
169	2845	GPR22	GPR22	Hs00271063_s1
170	2846	GPR23	GPR23	Hs00271072_s1
171	2847	GPR24	GPR24	Hs00538798_m1
172	2848	GPR25	GPR25	Hs00271089_s1
173	2849	GPR26	GPR26	Hs00538034_m1
174	2850	GPR27	GPR27	Hs00251809_s1
175	2827	GPR3	GPR3	Hs00270991_s1
176	2852	GPR30	GPR30	Hs00173506_m1
177	2853	GPR31	GPR31	Hs00271094_s1
178	2854	GPR32	GPR32	Hs01102536_s1
179	28611	TRBV5-4	TRBV5_4	Hs00233314_m1
180	2857	GPR34	GPR34	Hs00271105_s1
181	2859	GPR35	GPR35	Hs00271114_s1
182	2861	GPR37	GPR37	Hs00173744_m1
183	2862	MLNR	MLNR	Hs00173507_m1
184	2863	GPR39	GPR39	Hs00230762_m1
185	2828	GPR4	GPR4	Hs00270999_s1
186	2864	GPR40	GPR40	Hs00271118_s1
187	2867	GPR43	GPR43	Hs00271142_s1
188	11251	GPR44	GPR44	Hs00173717_m1
189	11250	GPR45	GPR45	Hs00273112_s1
190	55366	GPR48	LGR4	Hs00173908_m1
191	8549	GPR49	LGR5	Hs00173664_m1
192	9248	GPR50	GPR50	Hs00173684_m1
193	9568	GPR51	GPR51	Hs00193804_m1
194	9293	GPR52	GPR52	Hs00271672_s1
195	84634	GPR54	GPR54	Hs00261399_m1
196	9290	GPR55	GPR55	Hs00271662_s1
197	9289	GPR56	GPR56	Hs00173754_m1
198	9287	GPR58	TAAR2	Hs00274365_s1
199	2830	GPR6	GPR6	Hs00271008_s1
200	83873	GPR61	GPR61	Hs00259108_s1
201	118442	GPR62	GPR62	Hs00607814_s1
202	81491	GPR63	GPR63	Hs00229240_m1
203	10149	GPR64	GPR64	Hs00173773_m1
204	8477	GPR65	GPR65	Hs00269247_s1
205	10316	NMUR1	NMUR1	Hs00173804_m1
206	8111	GPR68	GPR68	Hs00268858_s1
207	2831	GPR7	GPR7	Hs00271017_s1
208	10887	GPR73	GPR73	Hs00373446_m1
209	128674	GPR73L1	GPR73L1	Hs00431207_m1
210	10886	GPR74	GPR74	Hs00170499_m1
211	10936	GPR75	GPR75	Hs00173848_m1
212	27202	GPR77	GPR77	Hs00218495_m1
213	27201	GPR78	GPR78	Hs00326481_m1
214	2832	GPR8	GPR8	Hs00271023_s1
215	27199	OXGR1	OXGR1	Hs00741623_s1
216	27198	GPR81	GPR81	Hs00261411_s1
217	27197	GPR82	GPR82	Hs00369838_s1
218	10888	GPR83	GPR83	Hs00173906_m1
219	53831	GPR84	GPR84	Hs00220561_m1
220	54329	GPR85	GPR85	Hs00173925_m1
221	53829	GPR86	P2RY13	Hs00256749_s1
222	53836	GPR87	GPR87	Hs00225057_m1
223	54112	GPR88	GPR88	Hs00222812_m1
224	56670	SUCNR1	SUCNR1	Hs00263701_m1
225	57121	GPR92	GPR92	Hs00252675_s1
226	222487	GPR97	GPR97	Hs00416887_m1
227	51704	GPRC5B	GPRC5B	Hs00212116_m1
228	55890	GPRC5C	GPRC5C	Hs00230763_m1
229	55507	GPRC5D	GPRC5D	Hs00218660_m1
230	222545	GPRC6A	GPRC6A	Hs00536972_m1
231	2911	GRM1	GRM1	Hs00168250_m1
232	2912	GRM2	GRM2	Hs00356062_m1
233	2913	GRM3	GRM3	Hs00168260_m1
234	2914	GRM4	GRM4	Hs00168265_m1
235	2915	GRM5	GRM5	Hs00168275_m1
236	2916	GRM6	GRM6	Hs00168282_m1
237	2917	GRM7	GRM7	Hs00356067_m1
238	2918	GRM8	GRM8	Hs00168299_m1
239	2925	GRPR	GRPR	Hs00193415_m1
240	29909	GPR171	GPR171	Hs00664328_s1
241	3061	HCRTR1	HCRTR1	Hs00173513_m1
242	3062	HCRTR2	HCRTR2	Hs00155416_m1
243	8841	HDAC3	HDAC3	Hs00187320_m1
244	3269	HRH1	HRH1	Hs00185542_m1
245	3274	HRH2	HRH2	Hs00254569_s1
246	11255	HRH3	HRH3	Hs00200610_m1
247	59340	HRH4	HRH4	Hs00222094_m1
248	3350	HTR1A	HTR1A	Hs00265014_s1
249	3351	HTR1B	HTR1B	Hs00265286_s1
250	3352	HTR1D	HTR1D	Hs00704742_s1
251	3354	HTR1E	HTR1E	Hs00704779_s1
252	3355	HTR1F	HTR1F	Hs00265296_s1
253	3356	HTR2A	HTR2A	Hs00167241_m1
254	3357	HTR2B	HTR2B	Hs00168362_m1
255	3358	HTR2C	HTR2C	Hs00168365_m1
256	3360	HTR4	HTR4	Hs00168380_m1
257	3361	HTR5A	HTR5A	Hs00225153_m1
258	3362	HTR6	HTR6	Hs00168381_m1
259	3363	HTR7	HTR7	Hs00252002_m1
260	3577	IL8RA	IL8RA	Hs00174146_m1
261	3579	IL8RB	IL8RB	Hs00174304_m1
262	10314	LANCL1	LANCL1	Hs00173798_m1
263	55915	LANCL2	LANCL2	Hs00251523_m1
264	59352	LGR6	LGR6	Hs00663887_m1
265	59350	LGR7	LGR7	Hs00222171_m1
266	3973	LHCGR	LHCGR	Hs00174885_m1
267	115111	SL26A7	SLC26A7	Hs00369311_m1
268	22859	LPHN1	LPHN1	Hs00208706_m1
269	23266	LPHN2	LPHN2	Hs00202347_m1
270	23284	LPHN3	LPHN3	Hs00248624_m1
271	1241	LTB4R	LTB4R	Hs00175124_m1
272	56413	LTB4R2	LTB4R2	Hs00251973_s1
273	4142	MAS1	MAS1	Hs00267157_s1
274	116511	MAS1L	MAS1L	Hs00364818_s1
275	84059	MASS1	MASS1	Hs00287672_m1
276	4145	MATK	MATK	Hs00176738_m1
277	4157	MC1R	MC1R	Hs00267168_s1
278	4158	MC2R	MC2R	Hs00265039_s1
279	4159	MC3R	MC3R	Hs00252036_s1
280	4160	MC4R	MC4R	Hs00271877_s1
281	4161	MC5R	MC5R	Hs00271882_s1
282	386746	MRGPRG	MRGPRF	Hs00332805_m1
283	116512	MRGPRD	MRGPRD	Hs01651289_s1
284	259249	MRGX1	MRGPRX1	Hs00600918_s1
285	117194	MRGX2	MRGPRX2	Hs00365019_s1
286	117195	MRGX3	MRGPRX3	Hs00754695_s1
287	117196	MRGX4	MRGPRX4	Hs00607779_s1
288	4543	MTNR1A	MTNR1A	Hs00195567_m1
289	4544	MTNR1B	MTNR1B	Hs00173794_m1
290	4829	NMBR	NMBR	Hs00159627_m1
291	56923	NMUR2	NMUR2	Hs00173930_m1
292	4886	NPY1R	NPY1R	Hs00702150_s1
293	4887	NPY2R	NPY2R	Hs00168567_m1
294	4889	NPY5R	NPY5R	Hs00196302_m1
295	4888	NPY6R	NPY6R	Hs00246222_s1
296	4923	NTSR1	NTSR1	Hs00173592_m1
297	23620	NTSR2	NTSR2	Hs00173858_m1
298	5917	RARS	RARS	Hs00259879_m1
299	2651	GCNT2	GCNT2	Hs00171322_m1
300	611	OPN1SW	OPN1SW	Hs00181790_m1
301	23596	OPN3	OPN3	Hs00173892_m1
302	94233	OPN4	OPN4	Hs00264482_m1
303	4985	OPRD1	OPRD1	Hs00538331_m1
304	4986	OPRK1	OPRK1	Hs00175127_m1
305	4987	OPRL1	OPRL1	Hs00173471_m1
306	4988	OPRM1	OPRM1	Hs00168570_m1
307	26168	SENP3	SENP3	Hs00210359_m1
308	79541	OR2A4	OR2A4	Hs00258414_s1
309	81472	OR2C3	OR2C3	Hs00812303_s1
310	26191	PTPN22	PTPN22	Hs00247352_m1
311	79258	MMEL1	MELL1	Hs00364353_m1
312	26227	PHGDH	PHGDH	Hs00198333_m1
313	26658	OR7C2	OR7C2	Hs00247330_s1
314	64106	GPR147	GPR147	Hs00223340_m1
315	5021	OXTR	OXTR	Hs00168573_m1
316	5028	P2RY1	P2RY1	Hs00704965_s1
317	27334	P2RY10	P2RY10	Hs00274326_s1
318	5032	P2RY11	P2RY11	Hs00267414_s1
319	64805	P2RY12	P2RY12	Hs00224470_m1
320	5029	P2RY2	P2RY2	Hs00175732_m1
321	5030	P2RY4	P2RY4	Hs00267404_s1
322	10161	P2RY5	P2RY5	Hs00271758_s1
323	5031	P2RY6	P2RY6	Hs00173683_m1
324	286530	P2RY8	P2RY8	Hs00736776_m1
325	65217	PCDH15	PCDH15	Hs00263709_m1
326	9038	PNR	TAAR5	Hs00269590_s1
327	5540	PPYR1	PPYR1	Hs00275980_s1
328	5724	PTAFR	PTAFR	Hs00265392_s1
329	5729	PTGDR	PTGDR	Hs00235003_m1
330	5731	PTGER1	PTGER1	Hs00168752_m1
331	5732	PTGER2	PTGER2	Hs00168754_m1
332	5733	PTGER3	PTGER3	Hs00168755_m1
333	5734	PTGER4	PTGER4	Hs00168761_m1
334	5737	PTGFR	PTGFR	Hs00168763_m1
335	5739	PTGIR	PTGIR	Hs00168765_m1
336	5745	PTHR1	PTHR1	Hs00174895_m1
337	5746	PTHR2	PTHR2	Hs00175044_m1
338	9052	RAI3	GPRC5A	Hs00173681_m1
339	5995	RGR	RGR	Hs00173619_m1
340	6010	RHO	RHO	Hs00173452_m1
341	10692	RRH	RRH	Hs00173841_m1
342	51289	RXFP3	RLN3R1	Hs00275435_s1
343	6344	SCTR	SCTR	Hs00161610_m1
344	6608	SMO	SMO	Hs00170665_m1
345	54328	SREB3	GPR173	Hs00255846_s1
346	6751	SSTR1	SSTR1	Hs00265617_s1
347	6752	SSTR2	SSTR2	Hs00265624_s1
348	6753	SSTR3	SSTR3	Hs00265633_s1
349	6754	SSTR4	SSTR4	Hs00265639_s1
350	6755	SSTR5	SSTR5	Hs00265647_s1
351	319100	TRAR4	TAAR6	Hs00601838_s1
352	6869	TACR1	TACR1	Hs00185530_m1
353	6865	TACR2	TACR2	Hs00169052_m1
354	6870	TACR3	TACR3	Hs00357277_m1
355	134864	TRAR1	TAAR1	Hs00373229_s1
356	134860	TRAR3	TAAR9	Hs00601815_s1
357	80835	TAS1R1	TAS1R1	Hs00371023_m1
358	83752	LONPL	LONPL	Hs00398186_m1
359	6915	TBXA2R	TBXA2R	Hs00169054_m1
360	165140	OXER1	OXER1	Hs00536961_s1
361	7107	TM7SF1	TM7SF1	Hs00162803_m1
362	83551	TRAR5	TAAR8	Hs00369650_s1
363	7201	TRHR	TRHR	Hs00175019_m1
364	7253	TSHR	TSHR	Hs00174910_m1
365	7433	VIPR1	VIPR1	Hs00270351_m1
366	7434	VIPR2	VIPR2	Hs00173643_m1
367	57191	VN1R1	VN1R1	Hs00252888_s1
368	317701	VN1R2	VN1R2	Hs00545195_s1
369	317705	VN1R5	VN1R5	Hs00545219_s1
370	2829	XCR1	XCR1	Hs00245540_s1
371	219928	MRGPRF	MRGPRE	Hs00664150_s1
372	2597	GAPD	GAPDH	Hs99999905_m1
373	6175	RPLP0	RPLP0	Hs99999902_m1
374	60	ACTB	ACTB	Hs99999903_m1
375	5478	PPIA	PPIA	Hs99999904_m1
376	5230	PGK1	PGK1	Hs99999906_m1
377	567	B2M	B2M	Hs99999907_m1
378	2990	GUSB	GUSB	Hs99999908_m1
379	3251	HPRT1	HPRT1	Hs99999909_m1
380	6908	TBP	TBP	Hs99999910_m1
381	7037	TFRC	TFRC	Hs99999911_m1
382	3145	HMBS	HMBS	Hs00609297_m1
383	10526	IPO8	IPO8	Hs00183533_m1
384	5430	POLR2A	POLR2A	Hs00172187_m1

## Sheet: GPCR expression
Table S1
Group I : GPCRs expressed with Ct<31,5 in at least one of the five cell types (138 genes)
		Ct values											mean Ct values										Expression level (2^-Ct)*10^12										genes expressed with Ct < 31,5
Gene	Gene function	HA _1	HA _2	NSC 24_2	NSC 24_3	NSC 24_1	TG1_1	TG1_2	OB1_1	OB1_2	U87-MG_1	U87-MG_2	mean HA (Ct)	mean f-NSC24 (Cl)	mean TG1 (Ct)	mean OB1 (Ct)	mean U87 (Ct)	SD HA (Ct)	SD f-NSC24 (Ct)	SD TG1 (Ct)	SD OB1 (Ct)	SD U87 (Ct)	mean HA	mean f-NSC	mean TG1	mean OB1	mean U87	SD HA	SD f-NSC	SD TG1	SD OB1	SD U87	HA < 31.5	NSC < 31.5	TG1 < 31.5	OB < 31.5	U87 < 31.5
ADCYAP1R1	adenylate cyclase activating polypeptide 1 (pituitary) receptor type I	34.9446	36.3552	28.0963	28.0672	31.0993	28.2374	30.3978	39.6446	36.6033	32.5353	31.9403	35.6499	29.0876	29.3176	38.124	32.2378	0.705345	1.42253	1.08022	1.52065	0.29746	20.8099	2491.77	1933.48	5.37101	201.661	9.43415	1454.86	1226.6	4.20749	40.9998		29.0876	29.3176
ADORA1	adenosine A1 receptor	29.4513	29.7777	30.8614	30.8593	27.8869	27.3128	25.6392	30.4366	30.36	31.9098	32.0645	29.6145	29.8692	26.476	30.3983	31.9871	0.163175	1.40171	0.836778	0.038311	0.077357	1224.39	1685.03	12566.7	706.895	235.255	137.897	1657.52	6568.26	18.7673	12.6022	29.6145	29.8692	26.476	30.3983
ADORA2A	adenosine A2a receptor	34.1204	34.055	31.5185	32.2026	31.6419	32.8478	30.8323	30.955	30.9033	27.0152	26.8231	34.0877	31.7877	31.84	30.9292	26.9191	0.032669	0.297681	1.00774	0.025871	0.096011	54.789	275.279	326.215	489.174	7897.55	1.24045	52.7176	196.845	8.77113	524.805				30.9292	26.9191
ADORA2B	adenosine A2b receptor	31.2023	31.1965	28.1815	28.2928	27.0695	29.1211	27.2356	28.1222	28.2995	28.9056	28.7203	31.1994	27.8479	28.1784	28.2108	28.8129	0.0029285	0.552305	0.942735	0.0886135	0.092638	405.551	4475.32	4020.28	3224.84	2124.89	0.82322	1858.66	2307.6	197.828	136.256	31.1994	27.8479	28.1784	28.2108	28.8129
ADRA1B	adrenergic, alpha-1B-, receptor	29.8664	30.0839	40	40	40	40	40	35.6113	35.6169	31.2428	31.2513	29.9752	40	40	35.6141	31.2471	0.10875	0	0	0.0028415	0.0042355	950.194	0.909495	0.909495	19.0146	392.369	71.4904	0	0	0.0374506	1.15192	29.9752				31.2471
ADRA2A	adrenergic, alpha-2A-, receptor	30.1237	30.2031	37.7851	38.0435	37.7571	37.8835	37.7285	38.7386	38.5984	36.8983	36.0117	30.1634	37.8619	37.806	38.6685	36.455	0.0396555	0.128931	0.077525	0.070079	0.4433	831.907	4.01915	4.16768	2.29159	11.1206	22.861	0.347587	0.22374	0.111226	3.31341	30.1634
ADRB1	adrenergic, beta-1-, receptor	32.4919	32.7874	35.0841	34.2804	32.719	31.443	30.6933	32.5862	32.2127	40	40	32.6396	34.0278	31.0681	32.3994	40	0.14773	0.981936	0.374847	0.186775	0	150.232	72.2776	459.253	178.002	0.909495	15.33	49.6215	116.711	22.9168	0			31.0681
ADRB2	adrenergic, beta-2-, receptor, surface	31.6005	31.4414	34.5035	35.7637	34.1742	33.4959	33.3636	28.8994	28.5686	35.2274	35.0398	31.5209	34.8138	33.4298	28.734	35.1336	0.079537	0.685028	0.0661755	0.165416	0.093788	325.021	36.5966	86.5162	2254.57	26.5854	17.9006	14.4126	3.96566	257.375	1.72586				28.734
BAI1	brain-specific angiogenesis inhibitor 1	31.4247	31.8032	26.6889	26.9757	25.6539	40	40	30.9026	31.542	36.8883	38.0573	31.614	26.4395	40	31.2223	37.4728	0.18922	0.567726	0	0.319695	0.584494	306.885	11920.5	0.909495	409.001	5.67909	40.0209	5010.77	0	89.1781	2.18269		26.4395		31.2223
BAI2	brain-specific angiogenesis inhibitor 2	27.582	27.5406	25.2089	24.9172	24.9723	26.4079	25.5402	25.5918	25.5924	27.4437	27.4436	27.5613	25.0328	25.974	25.5921	27.4436	0.020699	0.126525	0.433843	0.000329	6.1e-05	5049.76	29242.6	15863.2	19770	5478.25	72.4462	2491.99	4631.55	4.50847	0.231631	27.5613	25.0328	25.974	25.5921	27.4436
BAI3	brain-specific angiogenesis inhibitor 3	33.7032	34.0319	28.1526	28.1782	28.3594	30.0389	29.2379	30.2431	29.872	35.4423	37.6111	33.8676	28.2301	29.6384	30.0576	36.5267	0.164358	0.0920551	0.400526	0.185537	1.08441	64.2187	3182.53	1243.01	902.312	13.0912	7.28459	198.562	336.488	115.406	8.32777		28.2301	29.6384	30.0576
BDKRB1	bradykinin receptor B1	34.4361	33.4363	35.5914	36.8338	40	40	40	36.5967	39.6487	25.084	25.1256	33.9362	37.475	40	38.1227	25.1048	0.49991	1.85607	0	1.52603	0.0207965	64.5291	9.46362	0.909495	5.39157	27716.5	21.5062	7.57069	0	4.23134	399.507					25.1048
BDKRB2	bradykinin receptor B2	29.1466	29.1951	40	40	40	40	40	39.6446	32.5829	24.2294	24.7894	29.1708	40	40	36.1138	24.5094	0.0242425	0	0	3.53085	0.280029	1654.86	0.909495	0.909495	78.3012	42664.4	27.805	0	0	77.1377	8178.75	29.1708				24.5094
C11ORF4/GPR137	chromosome 11 hypothetical protein ORF4 (GPR137)	27.586	27.4726	26.6459	26.7248	25.8811	25.321	25.7025	26.5245	26.3747	27.2037	26.9961	27.5293	26.4173	25.5117	26.4496	27.0999	0.0566955	0.380501	0.190784	0.0748975	0.10378	5166.34	11573.7	21085.7	10926.3	6970.19	202.924	3264.73	2772.26	566.728	500.536	27.5293	26.4173	25.5117	26.4496	27.0999
C3AR1	complement component 3a receptor 1	36.0546	36.9304	34.793	35.1298	34.7677	27.6082	26.3464	32.0578	32.6421	28.9076	28.8741	36.4925	34.8969	26.9773	32.3499	28.8908	0.437925	0.165063	0.630906	0.292152	0.0167555	10.8234	31.46	8303.82	186.441	2009.19	3.1881	3.44592	3416.3	37.2473	23.3337			26.9773		28.8908
C5R1	complement component 5 receptor 1 (C5a ligand)	32.3803	32.2704	35.8846	37.2378	37.501	31.1748	28.8572	28.3472	28.7635	29.2565	29.5233	32.3254	36.8745	30.016	28.5554	29.3899	0.054949	0.708109	1.15882	0.208163	0.133375	185.955	9.02509	1234.51	2561.44	1427.6	7.07918	4.78318	821.989	367.04	131.604			30.016	28.5554	29.3899
CALCRL	calcitonin receptor-like	31.2061	31.2008	29.3616	29.4905	31.1964	27.2237	26.081	26.5267	26.427	34.8166	35.4357	31.2034	30.0162	26.6523	26.4768	35.1261	0.0026335	0.836229	0.57137	0.04983	0.309512	404.416	1060.62	10234.2	10713.6	27.2832	0.738221	465.374	3853.78	369.894	5.76508	31.2034	30.0162	26.6523	26.4768
CCKBR	cholecystokinin B receptor	37.0663	40	37.046	37	34.1017	32.5959	31.8326	30.9691	30.981	40	40	38.5332	36.0492	32.2142	30.975	40	1.46683	1.37723	0.381653	0.005968	0	3.92922	22.856	207.764	473.795	0.909495	3.01973	22.1952	53.715	1.95994	0				30.975
CCR1	chemokine (C-C motif) receptor 1	40	40	32.7969	32.3374	31.3677	31.1019	32.38	34.5223	35.5303	29.047	28.9796	40	32.1673	31.7409	35.0263	29.0133	0	0.595753	0.639037	0.503982	0.0336705	0.909495	226.397	306.41	30.3396	1846.03	0	97.2981	127.492	10.1876	43.076					29.0133
CCRL1	chemokine (C-C motif) receptor-like 1	32.1448	34.3902	28.7228	29.7394	33.6054	32.0756	33.6935	29.3406	29.5746	31.1439	30.7035	33.2675	30.6892	32.8846	29.4576	30.9237	1.1227	2.10339	0.808913	0.116995	0.220209	127.502	1149.79	146.462	1360.8	496.681	83.0898	890.566	74.4751	110.112	75.2288		30.6892		29.4576	30.9237
CCRL2	chemokine (C-C motif) receptor-like 2	36.6657	37.0118	40	40	40	40	40	39.6446	39.6487	30.8658	31.0594	36.8388	40	40	39.6467	30.9626	0.173062	0	0	0.002042	0.0968135	8.19482	0.909495	0.909495	1.16188	478.966	0.978341	0	0	0.00164452	32.0933					30.9626
CD97	CD97 antigen	29.6945	29.8879	31.1451	31.5089	31	25.4162	25.1116	26.0711	25.9903	27.5279	27.4918	29.7912	31.218	25.2639	26.0307	27.5098	0.096678	0.214056	0.152323	0.040424	0.0180335	1078.79	404.675	24958.9	14593.1	5232.98	72.1838	57.6897	2625.46	408.789	65.4082	29.7912	31.218	25.2639	26.0307	27.5098
CELSR1	cadherin, EGF LAG seven-pass G-type receptor 1 (flamingo homolog, Drosophila)	30.0719	30.11	28.1744	28.2279	27.3384	26.9758	27.8949	28.8609	29.1018	30.1276	29.6093	30.0909	27.9136	27.4353	28.9814	29.8684	0.0190505	0.407286	0.459539	0.120409	0.25913	874.507	4124.91	5791.73	1893.45	1036.75	11.547	1251	1784.87	157.663	184.24	30.0909	27.9136	27.4353	28.9814	29.8684
CELSR2	cadherin, EGF LAG seven-pass G-type receptor 2 (flamingo homolog, Drosophila)	30.4612	30.8248	27.6328	27.7641	29.5083	28.948	29.2124	26.8976	27.0722	32.8953	33.0752	30.643	28.3017	29.0802	26.9849	32.9852	0.181781	0.854852	0.132179	0.087258	0.089921	601.14	3500.6	1769.31	7542.76	117.841	75.3459	1558.67	161.652	455.651	7.33533	30.643	28.3017	29.0802	26.9849
CELSR3	cadherin, EGF LAG seven-pass G-type receptor 3 (flamingo homolog, Drosophila)	32.3015	33.0769	28.661	28.6565	28.157	29.4313	28.4362	29.5891	29.4925	29.7364	29.2699	32.6892	28.4915	28.9338	29.5408	29.5032	0.387675	0.236547	0.497524	0.048258	0.233259	149.646	2686.9	2067.26	1281.07	1331.42	39.2715	462.711	685.931	42.8358	213.412		28.4915	28.9338	29.5408	29.5032
CHRM3	cholinergic receptor, muscarinic 3	40	37.1178	30.5466	30.6531	31.0111	28.9662	28.0984	28.8965	28.6941	34.8564	34.7018	38.5589	30.7369	28.5323	28.7953	34.7791	1.44112	0.198703	0.433906	0.10123	0.0773185	3.80758	563.983	2693.2	2151.87	33.968	2.89808	74.397	786.438	150.744	1.81871		30.7369	28.5323	28.7953
CHRM4	cholinergic receptor, muscarinic 4	34.7346	36.0269	28.5637	28.8454	29.9395	31.1189	30.4207	31.0118	30.4733	35.4085	35.7949	35.3808	29.1162	30.7698	30.7426	35.6017	0.64615	0.593408	0.349094	0.269284	0.193195	24.6321	1855.02	562.294	566.359	19.3508	10.3492	651.041	133.465	104.502	2.57594		29.1162	30.7698	30.7426
CMKLR1	chemokine-like receptor 1	30.4035	30.3975	40	40	40	40	40	36.5858	39.6487	35.196	34.0276	30.4005	40	40	38.1172	34.6118	0.003001	0	0	1.53148	0.584182	705.583	0.909495	0.909495	5.42803	41.2551	1.46771	0	0	4.2678	15.8483	30.4005
CNR1	cannabinoid receptor 1 (brain)	32.6402	32.0108	25.8676	25.7177	26.8548	28.3485	28.1333	25.551	25.5454	40	40	32.3255	26.1467	28.2409	25.5482	40	0.314704	0.504433	0.107595	0.0028335	0	190.244	14231.6	3161.08	20381.2	0.909495	40.8531	4299.52	235.315	40.0292	0		26.1467	28.2409	25.5482
CXCR4	chemokine (C-X-C motif) receptor 4	32.6789	33.3085	26.5383	26.124	26.5571	26.0721	26.0682	25.0147	25.0007	35.9736	35.327	32.9937	26.4065	26.0701	25.0077	35.6503	0.314784	0.199879	0.0019615	0.0069635	0.323318	119.717	11354	14194	29644.3	19.0111	25.7144	1641.18	19.2982	143.084	4.1906		26.4065	26.0701	25.0077
DRD2	dopamine receptor D2	31.8324	31.9866	34.1528	33.9951	33.9543	31.0342	31.4413	31.5922	31.3001	40	40	31.9095	34.0341	31.2377	31.4461	40	0.0771075	0.0856125	0.203524	0.146048	0	248.263	56.9483	398.854	343.551	0.909495	13.2562	3.31781	55.8968	34.6605	0			31.2377	31.4461
DRD4	dopamine receptor D4	27.6538	27.6633	35.1656	35.05	35.015	40	40	39.6446	39.6487	40	40	27.6586	35.0769	40	39.6467	40	0.004762	0.0643476	0	0.002042	0	4720.06	27.6208	0.909495	1.16188	0.909495	15.5798	1.21622	0	0.00164452	0	27.6586
EBI2	Epstein-Barr virus induced gene 2 (lymphocyte-specific G protein-coupled receptor)	33.7948	34.9933	31.0056	31.4658	30.9626	31.0627	30.1142	31.8936	31.3968	32.2167	32.2691	34.394	31.1447	30.5885	31.6452	32.2429	0.599255	0.227779	0.474245	0.248406	0.0261985	48.1726	426.309	653.146	302.177	196.778	18.933	63.2951	207.29	51.5214	3.57299		31.1447	30.5885
EDG1	endothelial differentiation, sphingolipid G-protein-coupled receptor, 1	32.4064	32.6873	25.4399	25.5877	28.1935	32.9722	33.4849	29.5855	29.1333	35.0215	34.9605	32.5469	26.4071	33.2286	29.3594	34.991	0.140444	1.26466	0.256341	0.226093	0.0305315	160.131	15019	100.931	1469.8	29.2929	15.5394	8362.27	17.7473	228.473	0.619827		26.4071		29.3594
EDG2	endothelial differentiation, lysophosphatidic acid G-protein-coupled receptor, 2	28.181	28.0977	29.2103	29.5478	28.2715	35.9898	38.2969	29.8486	29.5822	27.9921	27.766	28.1394	29.0099	37.1434	29.7154	27.8791	0.041675	0.539975	1.15353	0.133189	0.113034	3383.66	1990.1	8.80811	1139.27	4063.42	97.7162	787.088	5.84677	104.879	317.717	28.1394	29.0099		29.7154	27.8791
EDG3	endothelial differentiation, sphingolipid G-protein-coupled receptor, 3	30.504	30.5332	29.6239	29.7915	30.0472	29.4268	28.9449	29.5005	29.6275	28.2476	28.3389	30.5186	29.8209	29.1859	29.564	28.2932	0.014621	0.174028	0.240949	0.063537	0.0456235	650.145	1062.06	1660.36	1261.17	3041.59	6.58867	125.848	274.752	55.5066	96.1547	30.5186	29.8209	29.1859	29.564	28.2932
EDG4	endothelial differentiation, lysophosphatidic acid G-protein-coupled receptor, 4	30.3608	30.3909	29.1434	29.2287	31.4506	30.1921	29.3916	29.1821	28.9416	31.8321	31.6728	30.3759	29.9409	29.7919	29.0618	31.7525	0.0150815	1.0681	0.400284	0.120266	0.079677	717.759	1205.57	1117.54	1790.71	276.833	7.50296	612.804	302.348	148.932	15.2734	30.3759	29.9409	29.7919	29.0618
EDG5	endothelial differentiation, sphingolipid G-protein-coupled receptor, 5	27.0867	27.0791	28.5983	28.5668	27.4429	27.1918	27.0416	27.6937	27.5944	29.831	29.0626	27.0829	28.2026	27.1167	27.644	29.4468	0.003765	0.537394	0.0750875	0.0496765	0.384229	7034.54	3485.65	6880.87	4770.59	1415.32	18.358	1411.23	357.803	164.201	368.272	27.0829	28.2026	27.1167	27.644	29.4468
EDG8	endothelial differentiation, sphingolipid G-protein-coupled receptor, 8	35.1517	34.6158	35.4584	34.6983	32.938	30.7362	29.0164	31.1004	31.0821	35.203	36.4358	34.8837	34.3649	29.8763	31.0912	35.8194	0.267937	1.0556	0.859893	0.009122	0.616418	32.0924	59.5279	1200.37	437.13	18.0212	5.8926	44.2489	641.263	2.76389	7.26318			29.8763	31.0912
EDNRA	endothelin receptor type A	29.8669	30.0819	40	40	40	32.3779	32.1485	39.6446	39.6487	31.5675	31.609	29.9744	40	32.2632	39.6467	31.5883	0.107494	0	0.11473	0.002042	0.020728	950.646	0.909495	194.616	1.16188	309.761	70.7008	0	15.4442	0.00164452	4.4502	29.9744
EDNRB	endothelin receptor type B	34.0622	34.078	25.545	25.3897	25.6342	29.8443	29.5249	27.5687	27.3794	32.5392	32.6753	34.0701	25.523	29.6846	27.4741	32.6073	0.007908	0.101028	0.159729	0.094614	0.06805	55.4472	20791.7	1166.02	5375.47	153.008	0.303926	1470.63	128.572	352.027	7.21184		25.523	29.6846	27.4741
ELTD1	EGF, latrophilin and seven transmembrane domain containing 1	29.1994	29.4221	29.1203	29.0529	28.0545	34.982	35.0551	39.6446	39.6487	37.6334	37.8395	29.3107	28.7426	35.0185	39.6467	37.7364	0.111382	0.487334	0.0365245	0.002042	0.103048	1506.19	2365.48	28.7414	1.16188	4.37831	116.054	864.574	0.727487	0.00164452	0.312201	29.3107	28.7426
F2R	coagulation factor II (thrombin) receptor	26.76	27.1744	25.7206	25.8324	25.4436	25.1919	25.1206	24.3067	24.3154	29.7847	29.3754	26.9672	25.6655	25.1563	24.311	29.58	0.207162	0.163447	0.035634	0.0043695	0.204608	7700.56	18912.2	26751.1	48045.2	1258.56	1098.21	2192.93	660.607	145.514	177.306	26.9672	25.6655	25.1563	24.311	29.58
F2RL1	coagulation factor II (thrombin) receptor-like 1	27.7528	27.6788	30.1836	29.8222	29.4315	26.0885	25.536	25.6147	25.4388	31.4394	31.6219	27.7158	29.8124	25.8123	25.5268	31.5307	0.0370415	0.307123	0.276258	0.0879395	0.091278	4537.89	1084.88	17284.2	20724.3	322.994	116.486	230.147	3269.85	1261.69	20.4083	27.7158	29.8124	25.8123	25.5268
F2RL2	coagulation factor II (thrombin) receptor-like 2	32.4888	32.4348	34.5562	34.7059	34.7034	30.7059	30.5875	30.3659	30.5944	34.3363	33.5221	32.4618	34.6551	30.6467	30.4802	33.9292	0.0269775	0.0699888	0.059199	0.114272	0.407137	169.085	37.0068	595.357	669.76	63.5863	3.16141	1.82496	24.4159	52.9395	17.4827			30.6467	30.4802
FPR1	formyl peptide receptor 1	35.4022	37.0214	40	40	40	40	40	39.6446	39.6487	29.4784	29.0665	36.2118	40	40	39.6467	29.2725	0.809562	0	0	0.002042	0.205946	14.5958	0.909495	0.909495	1.16188	1557.81	7.42674	0	0	0.00164452	220.881					29.2725
FZD1	frizzled homolog 1 (Drosophila)	24.8759	25.0695	28.912	28.8998	28.3192	26.5111	26.4802	27.4984	27.4302	28.71	28.7134	24.9727	28.7103	26.4956	27.4643	28.7117	0.0968255	0.276624	0.015464	0.034096	0.001674	30440.3	2320.78	10569.2	5401.76	2274.67	2039.92	470.371	113.285	127.639	2.63937	24.9727	28.7103	26.4956	27.4643	28.7117
FZD2	frizzled homolog 2 (Drosophila)	27.4774	27.303	27.0093	27.0785	27.8774	28.575	28.1667	29.1952	29.5952	29.6643	29.8527	27.3902	27.3217	28.3709	29.3952	29.7585	0.0872315	0.393911	0.204164	0.199963	0.0942035	5695.41	6171.54	2909.72	1429.95	1103.38	343.95	1502.7	409.044	196.937	71.9453	27.3902	27.3217	28.3709	29.3952	29.7585
FZD3	frizzled homolog 3 (Drosophila)	30.3319	30.4363	24.6295	24.6408	25.0078	27.9787	27.9921	27.59	27.3563	32.5207	32.0596	30.3841	24.7594	27.9854	27.4731	32.2901	0.052198	0.175732	0.006658	0.116886	0.230584	714.078	35465.6	3763.24	5384.98	192.852	25.8247	4120.27	17.3671	435.334	30.5635	30.3841	24.7594	27.9854	27.4731
FZD4	frizzled homolog 4 (Drosophila)	29.3876	29.546	31.1041	30.991	30.8535	28.4837	28.4752	28.3678	28.1629	32.8357	32.5235	29.4668	30.9829	28.4795	28.2654	32.6796	0.0792245	0.102465	0.004249	0.102429	0.156109	1349.76	472.417	2671.97	3107.24	146.217	74.0468	33.6606	7.8694	220.238	15.7602	29.4668	30.9829	28.4795	28.2654
FZD5	frizzled homolog 5 (Drosophila)	27.9013	28.039	29.1575	29.1432	28.8345	26.783	27.014	28.36	28.4613	31.2098	31.0945	27.9701	29.045	26.8985	28.4106	31.1521	0.068863	0.14902	0.115478	0.050647	0.0576715	3807.6	1815.26	8019.36	2804.22	419.388	181.607	193.761	640.528	98.4041	16.756	27.9701	29.045	26.8985	28.4106	31.1521
FZD6	frizzled homolog 6 (Drosophila)	26.7836	26.6921	26.9134	26.8346	25.8784	36.5824	35.5354	39.6446	39.6487	28.1913	27.8468	26.7379	26.5422	36.0589	39.6467	28.019	0.045727	0.470434	0.523511	0.002042	0.172255	8939.67	10826.1	14.8997	1.16188	3702.68	283.253	3812.28	5.18121	0.00164452	440.004	26.7379	26.5422			28.019
FZD7	frizzled homolog 7 (Drosophila)	25.0308	24.8655	25.6162	25.6886	27.2126	26.7296	26.3892	24.5926	24.5863	27.8825	27.9046	24.9482	26.1725	26.5594	24.5895	27.8935	0.0826895	0.736102	0.170203	0.0031805	0.011052	30943.5	14788	10182.1	39612.9	4010.69	1771.62	5923.02	1195.7	87.3287	30.7239	24.9482	26.1725	26.5594	24.5895	27.8935
FZD8	frizzled homolog 8 (Drosophila)	29.1311	29.2283	28.1253	28.2059	27.7616	29.3934	29.0065	29.612	29.5974	29.95	29.8577	29.1797	28.0309	29.2	29.6047	29.9038	0.0486165	0.193292	0.19346	0.0072775	0.0461705	1645.41	3679.99	1636.16	1224.92	996.036	55.4268	511.083	218.096	6.17892	31.8652	29.1797	28.0309	29.2	29.6047	29.9038
FZD9	frizzled homolog 9 (Drosophila)	32.9209	32.968	29.7854	30.0424	31.6648	33.4804	33.7756	30.5438	30.5464	40	40	32.9445	30.4976	33.628	30.5451	40	0.023539	0.832022	0.147624	0.0013155	0	121	759.572	75.7252	638.265	0.909495	1.97407	337.181	7.72164	0.581993	0		30.4976		30.5451
GABBR1	gamma-aminobutyric acid (GABA) B receptor, 1	30.1046	29.9141	25.1492	25.1565	25.7394	27.7504	26.9546	27.1692	26.9875	29.7341	29.6169	30.0094	25.3483	27.3525	27.0783	29.6755	0.0952415	0.276515	0.397879	0.0908335	0.058581	927.305	23821.7	6058.89	7070.81	1167.17	61.1286	4221.89	1629.86	444.598	47.3671	30.0094	25.3483	27.3525	27.0783	29.6755
GCGR	glucagon receptor	40	34.8439	40	40	40	40	40	34.6759	36.607	28.5275	29.2973	37.4219	40	40	35.6414	28.9124	2.57805	0	0	0.965541	0.384879	16.6696	0.909495	0.909495	22.995	2050.13	15.7601	0	0	13.4404	534.312					28.9124
GIPR	gastric inhibitory polypeptide receptor	38.0376	37.0482	31.8494	31.9696	32.8559	32.0514	32.4404	29.8216	30.1768	35.6786	35.4718	37.5429	32.2249	32.2459	29.9992	35.5752	0.494701	0.448827	0.194495	0.177575	0.103407	5.29081	208.298	198.133	938.91	19.5849	1.74631	56.9501	26.5504	114.986	1.40137				29.9992
GPR	putative G protein coupled receptor	28.2408	28.249	31.1502	31.3453	29.0372	28.8492	28.3608	29.5032	29.4336	28.1462	27.8218	28.2449	30.5109	28.605	29.4684	27.984	0.0040885	1.04508	0.244164	0.0347935	0.162195	3143.62	867.12	2484.44	1346.63	3790.69	8.90877	670.736	416.501	32.4705	424.381	28.2449	30.5109	28.605	29.4684	27.984
GPR1	G protein-coupled receptor 1	29.1852	29.0216	34.4747	35.4188	35.8742	33.3387	32.9589	38.1327	36.8172	33.2764	33.9063	29.1034	35.2559	33.1488	37.475	33.5914	0.0818348	0.582843	0.189871	0.657763	0.314954	1736.62	26.5118	105.918	5.78854	79.1151	98.4017	11.1348	13.8597	2.47031	17.0023	29.1034
GPR103	G protein-coupled receptor 103	37.0828	40	40	40	40	31.8408	31.3178	31.2064	31.3986	38.0124	40	38.5414	40	31.5793	31.3025	39.0062	1.4586	0	0.261509	0.096113	0.993811	3.88979	0.909495	316.79	378.425	2.2582	2.9803	0	56.802	25.1736	1.3487				31.3025
GPR115	G protein-coupled receptor 115	40	36.6806	40	40	40	40	33.9213	36.4825	36.6291	28.1718	28.7613	38.3403	40	36.9606	36.5558	28.4665	1.65971	0	3.03935	0.073318	0.294724	4.99432	0.909495	31.1905	9.91205	2752.44	4.08482	0	30.281	0.503299	554.595					28.4665
GPR123	G protein-coupled receptor 123	40	40	30.1508	30.1916	29.6727	40	40	39.6446	39.6487	40	40	40	30.005	40	39.6467	40	0	0.235591	0	0.002042	0	0.909495	940.979	0.909495	1.16188	0.909495	0	161.182	0	0.00164452	0		30.005
GPR124	G protein-coupled receptor 124	25.8532	25.8564	36.1725	34.3666	35.9944	33.0246	31.9164	28.6702	28.5117	33.3622	32.3991	25.8548	35.5112	32.4705	28.5909	32.8806	0.0016005	0.812617	0.55412	0.079256	0.481559	16479.1	24.2222	180.586	2477.01	133.567	18.2816	14.8122	66.1398	135.941	42.9984	25.8548			28.5909
GPR125	G protein-coupled receptor 125	29.0373	29.0442	26.2975	26.4037	27.1291	27.6069	27.2994	29.1111	29.3142	28.996	28.8115	29.0408	26.6101	27.4531	29.2127	28.9038	0.0034425	0.369518	0.153728	0.101589	0.092214	1810.75	10066.9	5473.23	1611.35	1995.2	4.32072	2327.62	581.01	113.278	127.356	29.0408	26.6101	27.4531	29.2127	28.9038
GPR128	G protein-coupled receptor 128	40	40	37.1847	40	36.1316	30.5275	31.9941	30.4855	31.875	40	40	40	37.7721	31.2608	31.1802	40	0	1.63296	0.733339	0.694715	0	0.909495	6.86471	439.956	459.547	0.909495	0	5.062	206.176	205.636	0			31.2608	31.1802
GPR135	G protein-coupled receptor 135	31.9646	31.8424	29.9012	29.8916	30.9233	29.9416	29.789	29.6124	29.4113	31.5049	31.4863	31.9035	30.2387	29.8653	29.5118	31.4956	0.061053	0.484122	0.0762825	0.100523	0.0092945	249.16	830.812	1023.88	1309.51	330.286	10.5378	240.243	54.0873	91.095	2.12782		30.2387	29.8653	29.5118	31.4956
GPR141	G protein-coupled receptor 141	36.8794	36.0259	36.1084	37.192	36.8656	40	38.7366	31.1611	31.0131	38.2485	40	36.4526	36.722	39.3683	31.0871	39.1242	0.426772	0.45388	0.631695	0.0739735	0.87576	11.1017	9.28474	1.54641	438.962	1.98594	3.19152	3.05189	0.636915	22.4879	1.07645				31.0871
GPR143	G protein-coupled receptor 143	36.1612	36.0182	30.5733	30.4601	33.3825	40	40	39.6446	39.6487	37.5655	35.6115	36.0897	31.472	40	39.6467	36.5885	0.0714855	1.35177	0	0.002042	0.976992	13.6912	464.084	0.909495	1.16188	11.9827	0.677843	265.833	0	0.00164452	7.06611		31.472
GPR146	G protein-coupled receptor 146	33.7028	34.0481	32.0755	31.9676	31.0573	29.679	30.6768	30.2301	30.2101	32.7043	32.2229	33.8754	31.7001	30.1779	30.2201	32.4636	0.172642	0.456685	0.498904	0.0100245	0.240703	63.9128	302.212	873.022	799.575	171.195	7.61188	103.004	290.418	5.55572	28.3004			30.1779	30.2201
GPR153	G protein-coupled receptor 153	28.5336	28.6946	27.1757	27.128	26.5943	25.2049	25.1802	26.9149	26.8411	31.3599	31.532	28.6141	26.966	25.1925	26.878	31.446	0.0804775	0.263561	0.012327	0.0369045	0.0860415	2437.66	7761.51	26080	8110.6	342.448	135.838	1493.81	222.834	207.426	20.3992	28.6141	26.966	25.1925	26.878	31.446
GPR160	G protein-coupled receptor 160	37.8197	38.1161	36.0682	35.9016	35.758	31.5475	31.7554	33.7259	33.2919	34.8796	35.0809	37.9679	35.9093	31.6514	33.5089	34.9803	0.148225	0.126763	0.103951	0.216993	0.100667	3.73955	15.5564	297.236	82.7401	29.5763	0.382861	1.35949	21.3799	12.3517	2.06041
GPR161	G protein-coupled receptor 161	28.1142	28.1535	27.5462	27.8537	27.3898	28.3078	28.2119	29.4545	29.451	29.8272	29.8964	28.1339	27.5966	28.2599	29.4527	29.8618	0.0196795	0.192731	0.0479215	0.0017215	0.034619	3395.5	4970.6	3112.97	1360.96	1025.26	46.3144	645.201	103.365	1.62396	24.5974	28.1339	27.5966	28.2599	29.4527	29.8618
GPR171	G protein-coupled receptor 171	36.4207	33.6799	30.1838	31.2674	31.4062	28.3974	28.3235	29.0203	28.8765	37.5373	37.8219	35.0503	30.9525	28.3604	28.9484	37.6796	1.37043	0.546492	0.036973	0.0719018	0.142325	41.7693	519.404	2902.68	1932.87	4.56486	30.8985	213.005	74.3728	96.2518	0.448878		30.9525	28.3604	28.9484
GPR173	G-protein coupled receptor 173	30.5361	30.6705	27.1026	26.9337	27.4534	28.6252	28.4114	28.6088	28.433	30.2318	30.2753	30.6033	27.1632	28.5183	28.5209	30.2536	0.0672265	0.216452	0.106925	0.087923	0.0217285	613.706	6727.21	2608.11	2601.1	781.309	28.5767	974.925	192.946	158.325	11.7664	30.6033	27.1632	28.5183	28.5209	30.2536
GPR19	G protein-coupled receptor 19	34.7217	34.5245	29.0189	29.1729	29.3838	29.8886	30.4368	30.5414	30.3992	33.6369	33.4963	34.6231	29.1919	30.1627	30.4703	33.5666	0.098634	0.149552	0.274062	0.071124	0.070306	37.8807	1639.42	847.062	673.061	78.6965	2.5858	167.95	159.005	33.1547	3.83204		29.1919	30.1627	30.4703
GPR20	G protein-coupled receptor 20	35.1178	36.5675	37.0951	35.2158	33.5385	35.9688	34.9187	31.0553	30.9711	37.3793	40	35.8426	35.2831	35.4438	31.0132	38.6897	0.724853	1.45277	0.525064	0.0420655	1.31034	18.321	37.3415	22.8304	461.618	3.25162	8.50143	31.1753	7.96066	13.4559	2.34213				31.0132
GPR21	G protein-coupled receptor 21	32.9689	32.2263	30.0837	30.1619	30.4569	31.0778	30.4339	30.4306	30.553	32.6837	32.9588	32.5976	30.2341	30.7559	30.4918	32.8213	0.371286	0.16068	0.321967	0.061177	0.137561	158.987	796.611	565.313	662.904	132.369	40.0362	85.6097	124.107	28.0934	12.5833		30.2341	30.7559	30.4918
GPR22	G protein-coupled receptor 22	33.1844	36.4552	29.6977	30.1158	31.6093	30.6944	31.9953	29.5854	29.2251	31.8864	31.5995	34.8198	30.4743	31.3448	29.4052	31.743	1.63537	0.820556	0.650442	0.180167	0.143442	56.5298	771.057	404.561	1417.48	279.616	45.9153	349.869	170.967	176.103	27.7101		30.4743	31.3448	29.4052
GPR23	G protein-coupled receptor 23	31.3427	36.4482	25.1507	25.4244	27.6127	36.728	38.8158	39.6446	39.6487	32.2167	30.3543	33.8955	26.0626	37.7719	39.6467	31.2855	2.55276	1.10175	1.04391	0.002042	0.931169	188.932	17975.1	5.42624	1.16188	464.44	178.267	9456.49	3.35951	0.00164452	264.076		26.0626			31.2855
GPR24	G protein-coupled receptor 24	35.1214	35.5902	33.8564	33.313	32.7102	30.7143	29.7405	31.8869	32.8095	30.2532	30.0247	35.3558	33.2932	30.2274	32.3482	30.139	0.234398	0.468169	0.486907	0.461325	0.114244	23.0432	100.109	841.248	192.336	848.458	3.71128	32.1707	273.609	59.4887	67.0473			30.2274		30.139
GPR3	G protein-coupled receptor 3	40	30.1664	29.7486	29.94	29.4729	28.8369	28.7906	27.0966	27.4048	34.2435	26.922	35.0832	29.7205	28.8138	27.2507	30.5828	4.9168	0.191711	0.0231575	0.15412	3.66074	415.389	1140.52	2119.58	6297.9	3956.72	414.479	153.196	34.0197	670.245	3907.55		29.7205	28.8138	27.2507	30.5828
GPR30	G protein-coupled receptor 30	34.1206	33.1423	30.6453	30.6247	30.7005	30.882	30.3113	31.6057	31.2407	31.0627	31.4847	33.6314	30.6568	30.5967	31.4232	31.2737	0.489131	0.0320043	0.285347	0.182502	0.210993	79.511	590.855	627.942	350.05	389.321	25.9699	13.0342	122.605	44.0468	56.5355		30.6568	30.5967	31.4232	31.2737
GPR32	G protein-coupled receptor 32	33.3393	33.0792	34.9544	35.0756	34.8707	29.8275	30.8644	35.7615	38.9771	32.9568	34.2018	33.2093	34.9669	30.346	37.3693	33.5793	0.130014	0.0841169	0.518432	1.60782	0.622497	101.107	29.8297	780.571	9.50812	85.2837	9.087	1.72698	269.017	7.66004	34.6729			30.346
GPR34	G protein-coupled receptor 34	36.7985	36.8655	33.3587	34.3621	33.2336	31.6516	30.7386	31.787	31.7622	37.066	32.8802	36.832	33.6515	31.1951	31.7746	34.9731	0.03355	0.505115	0.456534	0.0124267	2.09286	8.17675	78.3634	427.3	272.214	66.7215	0.190117	23.6291	130.877	2.34467	59.7706			31.1951
GPR37	G protein-coupled receptor 37 (endothelin receptor type B-like)	33.4699	34.243	34.2885	33.7364	34.0114	26.2222	26.52	26.6445	26.7429	33.8885	35.8312	33.8564	34.0121	26.3711	26.6937	34.8598	0.386544	0.225374	0.148942	0.0492353	0.971339	66.6205	58.427	11582.9	9218.23	39.6223	17.4345	9.08251	1191.57	314.471	23.2636			26.3711	26.6937
GPR37L1	G-protein coupled receptor 37 like 1	40.1753	39.8982	26.5168	26.6318	26.8118	37.3728	37.3882	39.6316	39.6487	36.1948	36.7856	40.0367	26.6535	37.3805	39.6401	36.4902	0.13855	0.121398	0.0077	0.00857738	0.295427	0.890711	9506.77	5.58907	1.16717	10.5778	0.0852779	790.093	0.0298299	0.00693919	2.13628		26.6535
GPR4	G protein-coupled receptor 4	40	40	40	36.7159	36.2823	34.8148	40	29.5056	29.0732	40	40	40	37.6661	37.4074	29.2894	40	0	1.6598	2.59259	0.216206	0	0.909495	7.24491	16.9996	1541.26	0.909495	0	4.65582	16.0901	229.263	0				29.2894
GPR51	G protein-coupled receptor 51	40	36.06	27.7567	27.768	27.7893	29.8951	30.6427	27.9944	27.6281	35.834	33.8446	38.03	27.7713	30.2689	27.8112	34.8393	1.96999	0.0134993	0.373784	0.183174	0.994693	7.43422	4365.36	799.041	4280.34	40.5767	6.52473	40.7781	202.51	540.558	24.2503		27.7713	30.2689	27.8112
GPR52	G protein-coupled receptor 52	34.1091	34.2438	31.9206	32.169	32.2694	32.4286	32.2539	31.4594	31.3458	34.0792	34.157	34.1765	32.1197	32.3413	31.4026	34.1181	0.0673375	0.146594	0.087362	0.056844	0.038893	51.5617	215.423	184.12	352.543	53.6515	2.40488	22.3566	11.1357	13.8835	1.44602				31.4026
GPR56	G protein-coupled receptor 56	30.4212	30.7484	22.5212	22.6271	22.7188	24.2341	24.142	24.4911	24.4633	25.018	24.7555	30.5848	22.6224	24.1881	24.4772	24.8868	0.163575	0.0807655	0.046045	0.0138655	0.131242	624.952	155121	52347	42820.4	32368.9	70.5558	8700.13	1670.14	411.527	2936.51	30.5848	22.6224	24.1881	24.4772	24.8868
GPR61	G protein-coupled receptor 61	36.1489	35.5954	28.1855	28.2288	28.6551	29.4523	29.1964	31.2044	31.4026	33.8753	33.729	35.8722	28.3565	29.3243	31.3035	33.8022	0.276734	0.211913	0.12796	0.0991035	2.83341	16.1935	2940.14	1493.51	378.214	66.8481	3.06864	408.145	132.12	25.94	3.38734	29.2618	28.3565	29.3243	31.3035
GPR62	G protein-coupled receptor 62	34.9215	34.055	31.1374	31.4623	33.4707	33.215	31.9931	30.1349	30.1649	34.2404	33.2187	34.4882	32.0235	32.6041	30.1499	33.7296	0.433246	1.03191	0.610966	0.0150265	0.510841	43.3819	281.783	167.122	839.446	74.6559	12.6497	144.124	66.8265	8.743	25.3827				30.1499
GPR63	G protein-coupled receptor 63	30.8821	30.7773	31.15	30.994	30.4708	30.9619	31.3149	33.8344	33.2521	31.9041	31.6119	30.8297	30.8716	31.1384	33.5432	31.758	0.0524015	0.290484	0.176481	0.291155	0.146077	524.351	519.774	426.24	81.5209	276.764	19.0371	109.423	51.8824	16.2323	27.9277	30.8297	30.8716	31.1384
GPR68	G protein-coupled receptor 68	34.7199	33.6917	32.8175	33.2782	33.1887	33.7843	33.1369	31.8241	31.6123	27.1539	27.0438	34.2058	33.0948	33.4606	31.7182	27.0989	0.514073	0.199459	0.323687	0.105889	0.055055	53.7079	110.088	86.7353	283.813	6962.08	18.3668	15.7782	19.1401	20.7936	265.552					27.0989
GPR73	G protein-coupled receptor 73	40	40	40	40	40	29.6065	29.621	31.1253	31.1099	38.1941	40	40	40	29.6138	31.1176	39.097	0	0	0.007257	0.0076905	0.902971	0.909495	0.909495	1217.23	429.208	2.04481	0	0	6.12281	2.28793	1.13531			29.6138	31.1176
GPR75	G protein-coupled receptor 75	32.1722	31.869	30.015	30.3823	30.6114	33.1136	32.4026	36.5859	34.8419	31.4368	31.5214	32.0206	30.3362	32.7581	35.7139	31.4791	0.151611	0.245645	0.35551	0.872031	0.042329	230.795	748.598	141.868	21.085	334.224	24.165	129.662	34.2683	11.3902	9.8034		30.3362			31.4791
GPR81	G protein-coupled receptor 81	31.2852	31.1948	35.9994	35.6088	40	40	40	39.6446	39.6487	38.1604	38.0088	31.24	37.2028	40	39.6467	38.0846	0.045196	1.98436	0	0.002042	0.0758055	394.482	11.517	0.909495	1.16188	3.43548	12.3541	7.72495	0	0.00164452	0.180349	31.24
GPR82	G protein-coupled receptor 82	34.6764	40	28.9816	29.1285	30.0822	31.3157	29.9892	31.5719	31.4564	33.1946	33.3875	37.3382	29.3974	30.6525	31.5141	33.2911	2.66179	0.48788	0.663233	0.0577735	0.096465	18.6655	1490.08	656.224	326.322	95.3579	17.756	437.942	282.08	13.0607	6.36657		29.3974	30.6525
GPR84	G protein-coupled receptor 84	40	40	40	40	40	40	38.2087	39.6446	39.6487	31.1704	30.9503	40	40	39.1043	39.6467	31.0604	0	0	0.895652	0.002042	0.110048	0.909495	0.909495	2.02875	1.16188	447.873	0	0	1.11926	0.00164452	34.0976					31.0604
GPR85	G protein-coupled receptor 85	31.9094	31.3419	34.9857	35.1913	35.8942	31.1123	30.8794	32.0776	31.5555	29.4183	29.2321	31.6257	35.3571	30.9958	31.8166	29.3252	0.283762	0.388955	0.116446	0.261052	0.0931105	307.657	23.5141	468.531	268.74	1489.85	59.7442	5.77818	37.7352	48.1039	96.0203			30.9958		29.3252
GPR88	G-protein coupled receptor 88	40	40	28.374	28.3114	30.7686	36.6194	40	39.6446	39.6487	32.4854	35.7977	40	29.1513	38.3097	39.6467	34.1416	0	1.1439	1.69028	0.002042	1.65613	0.909495	2141.15	5.19082	1.16188	91.5251	0	1128.67	4.28133	0.00164452	74.7824		29.1513
GPRC5A	G protein-coupled receptor, family C, group 5, member A	31.0368	31.0367	37.1442	40	35.438	29.8193	29.7962	39.6446	39.6487	28.296	28.6627	31.0367	37.5274	29.8077	39.6467	28.4793	4.65e-05	1.88202	0.0115685	0.002042	0.183302	453.951	9.65867	1064.13	1.16188	2693.75	0.0146315	8.67593	8.5327	0.00164452	340.424	31.0367		29.8077		28.4793
GPRC5B	G protein-coupled receptor, family C, group 5, member B	28.0594	28.7586	24.6335	24.8602	25.0053	25.4725	25.1187	25.3281	25.1988	31.6849	32.1712	28.409	24.833	25.2956	25.2635	31.9281	0.349583	0.153	0.176879	0.064679	0.243163	2888.42	33649.9	24464	24853.1	248.219	686.518	3609.8	2984.43	1113.47	41.4451	28.409	24.833	25.2956	25.2635
GRM1	glutamate receptor, metabotropic 1	40	40	40	40	40	35.2819	35.7895	31.0699	31.849	40	34.7802	40	40	35.5357	31.4595	37.3901	0	0	0.253756	0.38953	2.60988	0.909495	0.909495	20.3879	351.072	17.401	0	0	3.54951	92.5517	16.4915				31.4595
GRM8	glutamate receptor, metabotropic 8	40.1095	39.7323	34.0307	34.1435	32.9406	29.1806	29.2428	33.8226	33.238	38.3225	38.5439	39.9209	33.7049	29.2117	33.5303	38.4332	0.188625	0.542432	0.0311065	0.292333	0.110675	0.968959	76.9964	1608.79	82.2671	2.70224	0.12597	31.3836	34.6824	16.4453	0.206894			29.2117
GRPR	gastrin-releasing peptide receptor	35.6563	35.6558	32.5936	36.7323	33.9968	33.7808	33.8627	30.7314	30.9096	36.7384	36.4736	35.6561	34.4409	33.8218	30.8205	36.606	0.00025	1.71856	0.0409298	0.0891348	0.132375	18.4697	73.7953	65.8881	528.37	9.60128	0.00320055	60.4092	1.86877	32.603	0.878506				30.8205
HRH2	histamine receptor H2	32.535	32.6683	32.6969	33.5345	34.4925	27.3539	27.4022	28.9126	28.8912	35.5475	35.3341	32.6016	33.5746	27.3781	28.9019	35.4408	0.0666683	0.733632	0.0241325	0.0107347	0.106734	153.601	88.4608	5733.8	1993.77	21.5004	7.09298	42.1388	95.9025	14.8349	1.58776			27.3781	28.9019
HTR1D	5-hydroxytryptamine (serotonin) receptor 1D	35.3225	34.9481	36.0732	35.1033	33.2081	30.5956	30.7686	35.0743	34.8468	36.2206	36.4512	35.1353	34.7949	30.6821	34.9606	36.3359	0.187162	1.18981	0.0865205	0.113711	0.115321	26.7217	47.2342	581.509	30.0035	11.566	3.44732	38.2455	34.8322	2.35994	0.922554			30.6821
LGR4	leucine-rich repeat-containing G protein-coupled receptor 4	28.3628	30.3903	25.5761	25.557	25.7012	27.9994	27.7133	25.522	25.271	34.1686	34.232	29.3765	25.6114	27.8564	25.3965	34.2003	1.01379	0.0639309	0.143073	0.125481	0.0317	1803.81	19526.2	4135.52	22726.2	50.6744	1093.26	852.224	408.782	1971.68	1.11328	29.3765	25.6114	27.8564	25.3965
LGR5	leucine-rich repeat-containing G protein-coupled receptor 5	28.5923	28.9725	35.676	38.1056	37.5126	35.5521	36.5538	32.1042	31.9306	40	40	28.7824	37.0981	36.053	32.0174	40.4901	0.1901	1.03426	0.500872	0.0867688	0	2184.71	8.89896	14.8813	230.454	0.67221	286.219	6.62508	4.96843	13.8436	0.180447	28.7824
LGR6	leucine-rich repeat-containing G protein-coupled receptor 6	30.6669	30.9141	33.819	34.7052	31.4072	33.2991	35.5857	34.6093	35.6253	40	37.0408	30.7905	33.3105	34.4424	35.1173	38.5204	0.12362	1.3936	1.14327	0.508025	1.47962	540.418	150.944	57.0046	28.5116	3.99138	46.1937	142.101	37.6116	9.64457	3.08188	30.7905
LPHN1	latrophilin 1	29.4418	29.6255	27.7332	27.9716	28.0619	28.2306	27.7238	26.9938	27.3768	30.5796	30.3858	29.5336	27.9222	27.9772	27.1853	30.4827	0.09185	0.138672	0.253412	0.191516	0.0969127	1289.33	3950.05	3843.24	6610.49	668.004	81.9755	387.787	668.215	872.416	44.8056	29.5336	27.9222	27.9772	27.1853	30.4827
LPHN2	latrophilin 2	27.3448	27.3185	28.7007	28.6727	28.6429	24.315	23.622	24.6923	24.6141	28.0789	28.1051	27.3317	28.6721	23.9685	24.6532	28.092	0.0131363	0.0236055	0.3465	0.0391135	0.013061	5920.53	2338.3	62684.6	37914.7	3495.29	53.907	38.2699	14772.3	1027.67	31.6426	27.3317	28.6721	23.9685	24.6532	28.092
LPHN3	latrophilin 3	30.0479	29.831	31.0911	31.1532	35.556	29.474	28.8958	28.4327	28.2093	37.7166	36.0533	29.9394	32.6001	29.1849	28.321	36.8849	0.10848	2.09031	0.289074	0.111693	0.83164	974.001	291.906	1671.57	2991.02	9.22608	73.1003	192.558	330.522	231.103	4.7983	29.9394		29.1849	28.321
LTB4R	leukotriene B4 receptor	36.1274	35.3061	32.6373	32.8258	34.977	30.5445	31.052	28.4302	28.4234	32.0237	32.001	35.7167	33.48	30.7983	28.4268	32.0124	0.410644	1.06128	0.253751	0.0034	0.0113475	18.431	103.537	543.859	2771.24	230.848	5.10891	52.8339	94.6832	6.53098	1.81569			30.7983	28.4268
LTB4R2	leukotriene B4 receptor 2	32.7826	32.947	30.4407	30.5673	32.4496	29.7716	30.2601	29.5777	29.4325	32.1344	31.9022	32.8648	31.1525	30.0159	29.5051	32.0183	0.082195	0.918607	0.244221	0.0725915	0.116136	128.057	495.066	934.372	1314.12	230.642	7.28796	230.713	156.678	66.0665	18.5265		31.1525	30.0159	29.5051
MASS1	monogenic, audiogenic seizure susceptibility 1 homolog (mouse)	36.3113	36.0791	31.059	31.1029	31.6789	32.3427	32.9946	30.8296	30.46	34.5655	34.0424	36.1952	31.2802	32.6687	30.6448	34.304	0.116141	0.282433	0.32593	0.184789	0.261577	12.7516	390.501	150.224	600.562	47.9268	1.02432	70.6536	33.3724	76.5058	8.59568		31.2802		30.6448
MC1R	melanocortin 1 receptor (alpha melanocyte stimulating hormone receptor)	30.4536	30.0646	30.1246	30.2306	29.2147	29.1952	29.4555	29.0941	29.0987	30.8507	30.6043	30.2591	29.8567	29.3253	29.0964	30.7275	0.194511	0.456009	0.130128	0.002306	0.123218	785.302	1084.36	1492.66	1742.23	564.535	105.241	369.062	134.27	2.78477	48.099	30.2591	29.8567	29.3253	29.0964	30.7275
MRGPRF	MAS-related GPR, member F	29.2573	29.1541	37.6742	37.4529	37.4508	40.0469	39.7098	39.6446	39.6487	30.8167	30.9033	29.2057	37.526	39.8783	39.6467	30.86	0.0515783	0.104817	0.16855	0.002042	0.0432972	1616.17	5.0662	0.996271	1.16188	513.355	57.7556	0.358172	0.115868	0.00164452	15.4019	29.2057				30.86
OPN3	opsin 3 (encephalopsin, panopsin)	30.243	30.3817	30.788	30.9987	29.4261	29.5663	30.5952	31.7825	31.594	31.381	30.8538	30.3123	30.4043	30.0808	31.6883	31.1174	0.069334	0.696996	0.514469	0.094236	0.263584	750.904	797.244	937.205	289.604	436.46	36.0597	417.595	320.728	18.8899	78.8665	30.3123	30.4043	30.0808		31.1174
OPRD1	opioid receptor, delta 1	40	40	30.7805	30.7081	33.8295	40	40	30.9476	30.0953	40	36.1456	40	31.7727	40	30.5214	38.0728	0	1.45469	0	0.426148	1.92718	0.909495	392.594	0.909495	677.343	7.03209	0	231.565	0	194.453	6.1226				30.5214
OPRL1	opiate receptor-like 1	31.351	32.068	30.1685	30.1056	30.7843	32.3258	32.5872	30.2136	30.3425	31.5008	31.4095	31.7095	30.3528	32.4565	30.2781	31.4551	0.358496	0.306193	0.130721	0.064438	0.0456555	293.598	744.994	170.374	768.832	339.847	71.491	145.205	15.3953	34.3171	10.7512		30.3528		30.2781	31.4551
OXER1	oxoeicosanoid (OXE) receptor 1	31.8644	31.8448	30.6614	30.4217	31.1577	31.8018	31.3811	31.6141	31.0862	34.2175	35.0098	31.8546	30.7469	31.5914	31.3502	34.6137	0.0097815	0.306503	0.210324	0.263973	0.396137	257.52	567.186	312.34	371.442	39.4841	1.74597	114.453	45.2147	67.2151	10.5771		30.7469		31.3502
OXTR	oxytocin receptor	25.4622	25.3913	32.8745	32.5097	32.6198	31.1569	30.9132	32.1263	31.7966	32.4044	31.8836	25.4267	32.668	31.0351	31.9615	32.144	0.0354065	0.152791	0.121822	0.164877	0.260434	22177.7	147.349	456.101	240.697	214.157	544.174	15.206	38.422	27.3888	38.245	25.4267		31.0351
P2RY1	purinergic receptor P2Y, G-protein coupled, 1	36.0632	37.9489	29.2011	29.0289	29.2793	27.9342	27.4194	26.8515	27.2865	29.4776	29.6605	37.0061	29.1698	27.6768	27.069	29.5691	0.942827	0.104595	0.257419	0.217487	0.0914418	8.84845	1660.26	4735.09	7183.44	1258.05	5.07931	122.074	836.023	1074.78	79.6318		29.1698	27.6768	27.069	29.5691
P2RY11	purinergic receptor P2Y, G-protein coupled, 11	30.8219	30.5302	28.8747	28.7275	28.8505	27.7042	27.8755	27.9934	27.647	29.7801	29.7458	30.676	28.8176	27.7899	27.8202	29.7629	0.145853	0.064465	0.0856345	0.173205	0.0171485	585.881	2115.83	4317.03	4250.21	1097.73	59.0302	95.8334	255.947	507.826	13.0474	30.676	28.8176	27.7899	27.8202	29.7629
P2RY13	purinergic receptor P2Y, G-protein coupled, 13	36.0092	34.5345	32.8466	32.9281	32.8981	30.6527	30.3362	31.8097	31.4778	38.7732	38.2199	35.2719	32.8909	30.4945	31.6438	38.4966	0.737323	0.0336546	0.158204	0.16593	0.276625	27.3225	125.591	665.06	300.014	2.6261	12.8629	2.93997	72.6386	34.3544	0.497452			30.4945
P2RY5	purinergic receptor P2Y, G-protein coupled, 5	32.1463	31.7304	30.5879	30.2929	31.3288	29.2213	28.607	27.737	27.5653	34.1792	33.3243	31.9383	30.7365	28.9142	27.6512	33.7518	0.20797	0.435764	0.307146	0.085826	0.427465	245.527	583.541	2021.8	4752.71	72.1936	35.1504	161.029	424.047	282.406	20.7859		30.7365	28.9142	27.6512
PPYR1	pancreatic polypeptide receptor 1	31.5405	31.0877	35.8807	37.1563	40	36.9766	40	39.6446	39.6487	33.508	34.0968	31.3141	37.679	38.4883	39.6467	33.8024	0.226387	1.72183	1.51168	0.002042	0.294391	379.172	7.74819	4.15209	1.16188	68.1478	59.0158	6.14239	3.2426	0.00164452	13.7161	31.3141
PTGER1	prostaglandin E receptor 1 (subtype EP1), 42kDa	29.7593	29.654	34.2125	33.8495	34.0903	39.5925	40	39.6446	39.6487	33.7363	34.3596	29.7066	34.0508	39.7963	39.6467	34.048	0.0526113	0.150825	0.20375	0.002042	0.31167	1142.08	56.5065	1.05792	1.16188	57.6226	41.6302	6.00914	0.148423	0.00164452	12.2583	29.7066
PTGER2	prostaglandin E receptor 2 (subtype EP2), 53kDa	27.3877	27.4085	40.2085	40	40.0834	40	36.5433	33.0928	32.8494	30.0781	29.5271	27.3981	40.0973	38.2717	32.9711	29.8026	0.010404	0.0856854	1.72833	0.121701	0.275485	5654.04	0.851671	5.44734	119.191	1087.42	40.7734	0.05019	4.53784	10.0308	205.157	27.3981				29.8026
PTHR1	parathyroid hormone receptor 1	31.4175	31.8348	33.6397	34.1213	33.7775	36.9241	39.563	36.2254	36.8332	35.0454	34.6418	31.6262	33.8462	38.2435	36.5293	34.8436	0.208643	0.20252	1.31941	0.303895	0.201772	304.857	65.3818	4.45008	10.3072	32.7537	43.7837	8.84066	3.21877	2.13961	4.55123
RGR	retinal G protein coupled receptor	35.0573	34.595	29.2749	29.189	29.5061	36.6709	39.3894	39.64	39.64	40.1286	40.1296	34.8262	29.3233	38.0301	20.8199	40.1291	0.231157	0.133893	1.35927	0	0.000525	33.2524	1494.99	5.26464	543076	0.831658	5.28278	135.319	3.87594	55413.3	0.000302642		29.3233		20.8199
SMO	smoothened homolog (Drosophila)	25.9619	25.8779	25.7882	25.9718	26.1765	26.811	26.2496	26.8216	26.911	35.5672	36.6861	25.9199	25.9789	26.5303	26.8663	36.1267	0.0420285	0.158589	0.28072	0.044705	0.559424	15758.5	15212.5	10513.6	8178.19	14.3435	458.946	1662.37	2020.31	253.338	5.29891	25.9199	25.9789	26.5303	26.8663
TBXA2R	thromboxane A2 receptor	30.1006	30.0586	34.9123	34.4698	37.1159	30.8127	30.802	30.4808	30.5191	30.6127	30.592	30.0796	35.4993	30.8073	30.4999	30.6024	0.0210045	1.15729	0.0053065	0.019159	0.0103055	881.409	26.5575	532.19	658.643	613.459	12.8317	14.745	1.95749	8.74628	4.382	30.0796		30.8073	30.4999	30.6024
TM7SF1	transmembrane 7 superfamily member 1 (upregulated in kidney)	28.3261	28.4443	24.4865	24.653	26.656	28.7852	27.7329	25.9384	25.9853	29.1782	29.0183	28.3852	25.2652	28.2591	25.9618	29.0982	0.059103	0.985808	0.526153	0.023435	0.079992	2854.68	29968	3322.31	15302.7	1742.7	116.882	14626.7	1160.65	248.554	96.527	28.3852	25.2652	28.2591	25.9618	29.0982
VN1R1	vomeronasal 1 receptor 1	29.7788	29.5345	27.1403	27.2092	27.2433	28.6902	28.9963	28.1217	28.0867	31.3778	31.124	29.6566	27.1976	28.8432	28.1042	31.2509	0.122141	0.0428352	0.153059	0.017517	0.126883	1185.82	6499.78	2088.14	3465.99	392.852	100.154	194.056	220.709	42.0815	34.462	29.6566	27.1976	28.8432	28.1042	31.2509
Group II : GPCRs expressed at Ct > 31.5 in the five cell types (218 genes)
		Ct values												mean Ct values
Gene	Gene function	HA _1	HA _2	NSC 24_2	NSC 24_3	NSC 24_1	TG1_1	TG1_2	OB1_1	OB1_2	U87-MG_1	U87-MG_2	mean HA (Ct)	mean f-NSC24 (Cl)	mean TG1(Ct)	mean OB1 (Ct)	mean U87 (Ct)	SD HA (Ct)	SD f-NSC24 (Ct)	SD TG1 (Ct)	SD OB1 (Ct)	SD U87 (Ct)
ADMR	adrenomedullin receptor	36.0697	40	40	40	40	40	40	39.6446	39.6487	40	40	38.0348	40	40	39.6467	40	1.96515	0	0	0.002042	0
ADORA3	adenosine A3 receptor	40	40	40	40	40	40	40	39.6446	39.6487	40	40	40	40	40	39.6467	40	0	0	0	0.002042	0
ADRA1A	adrenergic, alpha-1A-, receptor	40	40	33.1682	32.935	35.218	40	29.9636	39.6446	39.6487	40	40	40	33.7738	34.9818	39.6467	40	0	1.02569	5.01822	0.002042	0
ADRA1D	adrenergic, alpha-1D-, receptor	33.1179	33.4605	40	40	36.3848	34.7144	36.5279	33.9547	35.6218	40	40	33.2892	38.7949	35.6212	34.7883	40	0.171258	1.7042	0.906741	0.833568	0
ADRA2B	adrenergic, alpha-2B-, receptor	36.1534	35.2834	40	40	35.0412	35.1414	35.5441	36.6339	34.428	40	40	35.7184	38.3471	35.3428	35.531	40	0.435002	2.33762	0.201328	1.10291	0
ADRB3	adrenergic, beta-3-, receptor	40	40	40	40	40	40	35.8315	39.6446	39.6487	40	40	40	40	37.9158	39.6467	40	0	0	2.08425	0.002042	0
AGTR2	angiotensin II receptor, type 2	40	40	40	40	40	40	38.6811	39.6446	39.6487	40	40	40	40	39.3405	39.6467	40	0	0	0.65947	0.002042	0
AGTRL1	angiotensin II receptor-like 1	33.148	33.4548	40	36.0712	35.125	40	40	39.6446	39.6487	38.0958	35.9829	33.3014	37.0654	40	39.6467	37.0394	0.153391	2.11073	0	0.002042	1.05649
AVPR1A	arginine vasopressin receptor 1A	36.084	37.0095	40	40	40	40	40	39.6446	36.5663	40	40	36.5467	40	40	38.1055	40	0.462741	0	0	1.53918	0
AVPR1B	arginine vasopressin receptor 1B	36.0948	40	35.5821	36.1764	40	40	33.9244	39.6446	39.6487	40	40	38.0474	37.2528	36.9622	39.6467	40	1.95261	1.95764	3.03782	0.002042	0
AVPR2	arginine vasopressin receptor 2 (nephrogenic diabetes insipidus)	40	40	40	40	40	40	40	39.6446	39.6487	38.25	40	40	40	40	39.6467	39.125	0	0	0	0.002042	0.874993
BLR1	Burkitt lymphoma receptor 1, GTP binding protein (chemokine (C-X-C motif) receptor 5)	36.4553	37.0059	40	40	40	40	40	39.6446	39.6487	40	40	36.7306	40	40	39.6467	40	0.275288	0	0	0.002042	0
BRS3	bombesin-like receptor 3	40	40	40	40	40	40	33.5879	39.6446	39.6487	40	40	40	40	36.7939	39.6467	40	0	0	3.20607	0.002042	0
CALCR	calcitonin receptor	37.1092	36.6283	40	40	40	40	40	39.6446	39.6487	40	36.727	36.8687	40	40	39.6467	38.3635	0.240477	0	0	0.002042	1.63648
CASR	calcium-sensing receptor (hypocalciuric hypercalcemia 1, severe neonatal hyperparathyroidism)	40	40	40	40	40	40	40	39.6446	39.6487	40	40	40	40	40	39.6467	40	0	0	0	0.002042	0
CCR2	chemokine (C-C motif) receptor 2	40	40	40	40	40	40	40	39.6446	39.6487	40	40	40	40	40	39.6467	40	0	0	0	0.002042	0
CCR3	chemokine (C-C motif) receptor 3	40	40	40	37.1649	40	37.1166	35.0742	39.6446	39.6487	35.258	37.3811	40	39.055	36.0954	39.6467	36.3195	0	1.33647	1.02118	0.002042	1.06154
CCR4	chemokine (C-C motif) receptor 4	40	40	36.7612	35.1921	40	40	40	39.6446	39.6487	34.892	34.6134	40	37.3178	40	39.6467	34.7527	0	2.00187	0	0.002042	0.139304
CCR5	chemokine (C-C motif) receptor 5	40	40	40	40	40	40	40	39.6446	39.6487	40	38.0742	40	40	40	39.6467	39.0371	0	0	0	0.002042	0.962888
CCR6	chemokine (C-C motif) receptor 6	40	40	40	37.5709	40	40	40	39.6446	39.6487	40	40	40	39.1903	40	39.6467	40	0	1.14511	0	0.002042	0
CCR7	chemokine (C-C motif) receptor 7	40	40	40	40	40	38.1743	40	39.6446	39.6487	40	36.074	40	40	39.0872	39.6467	38.037	0	0	0.912833	0.002042	1.96299
CCR8	chemokine (C-C motif) receptor 8	40	40	40	40	40	40	40	39.6446	39.6487	40	40	40	40	40	39.6467	40	0	0	0	0.002042	0
CCR9	chemokine (C-C motif) receptor 9	40	40	40	40	40	40	40	39.6446	39.6487	40	40	40	40	40	39.6467	40	0	0	0	0.002042	0
CHRM1	cholinergic receptor, muscarinic 1	40	40	36.717	36.1884	40	40	40	35.0883	33.2504	38.199	37.3654	40	37.6351	40	34.1693	37.7822	0	1.68608	0	0.918963	0.41681
CHRM2	cholinergic receptor, muscarinic 2	37.1307	40	33.6354	35.883	40	34.9431	40	33.6016	33.7217	36.2591	36.2682	38.5654	36.5061	37.4715	33.6617	36.2636	1.43464	2.63544	2.52845	0.060059	0.0045455
CHRM5	cholinergic receptor, muscarinic 5	36.1089	34.9362	33.6334	33.5331	34.4247	34.404	40	36.2335	39.6487	35.3638	36.9975	35.5225	33.8638	37.202	37.9411	36.1807	0.586342	0.398781	2.798	1.7076	0.816863
CNR2	cannabinoid receptor 2 (macrophage)	40	40	40	40	40	40	34.6344	39.6446	39.6487	40	40	40	40	37.3172	39.6467	40	0	0	2.68282	0.002042	0
CRHR1	corticotropin releasing hormone receptor 1	40	40	33.3747	40	34.4135	40	40	39.6446	33.358	38.2625	40	40	35.9294	40	36.5013	39.1313	0	2.90941	0	3.1433	0.86875
CRHR2	corticotropin releasing hormone receptor 2	40	40	40	37.1441	40	40	40	39.6446	39.6487	40	40	40	39.048	40	39.6467	40	0	1.34627	0	0.002042	0
CX3CR1	chemokine (C-X3-C motif) receptor 1	40	40	40	40	40	40	40	39.6446	39.6487	40	40	40	40	40	39.6467	40	0	0	0	0.002042	0
CXCR3	chemokine (C-X-C motif) receptor 3	40	40	40	40	40	40	40	39.6446	39.6487	40	40	40	40	40	39.6467	40	0	0	0	0.002042	0
CXCR6	chemokine (C-X-C motif) receptor 6	40	37.0293	40	40	40	40	40	39.6446	39.6487	38.2262	40	38.5147	40	40	39.6467	39.1131	1.48534	0	0	0.002042	0.886923
CYSLTR1	cysteinyl leukotriene receptor 1	36.5936	40	40	35.7233	40	40	40	39.6446	39.6487	36.553	35.9875	38.2968	38.5744	40	39.6467	36.2702	1.7032	2.01604	0	0.002042	0.282746
CYSLTR2	cysteinyl leukotriene receptor 2	40	40	34.2979	35.0223	40	38.885	36.7382	36.4586	35.5659	34.0141	33.8881	40	36.4401	37.8116	36.0123	33.9511	0	2.53456	1.0734	0.446356	0.063011
DRD1	dopamine receptor D1	33.311	32.9519	37.2559	40	38.3009	40	40	39.6446	39.6487	40	35.1977	33.1315	38.5189	40	39.6467	37.5988	0.179567	1.13084	0	0.002042	2.40116
DRD3	dopamine receptor D3	40	40	40	40	40	36.0109	40	34.5746	35.5835	40	40	40	40	38.0055	35.0791	40	0	0	1.99455	0.504423	0
DRD5	dopamine receptor D5	33.828	33.9228	34.431	34.8767	33.0442	35.6684	40	39.6446	36.6211	33.9157	34.2959	33.8754	34.1173	37.8342	38.1329	34.1058	0.047413	0.78032	2.16579	1.51178	0.190066
EDG6	endothelial differentiation, G-protein-coupled receptor 6	34.6823	34.5497	36.7194	35.7459	38.6998	40	39.4607	36.6998	34.8938	37.6621	35.4705	34.616	37.055	39.7304	35.7968	36.5663	0.066269	1.22904	0.269628	0.903014	1.09581
EDG7	endothelial differentiation, lysophosphatidic acid G-protein-coupled receptor, 7	37.0866	35.279	40	40	40	40	39.368	39.6446	39.6487	38.1873	40	36.1828	40	39.684	39.6467	39.0936	0.903806	0	0.315991	0.002042	0.906368
EMR1	egf-like module containing, mucin-like, hormone receptor-like 1	40	40	40	40	40	40	40	39.6446	39.6487	37.1825	37.0056	40	40	40	39.6467	37.094	0	0	0	0.002042	0.088439
EMR3	egf-like module containing, mucin-like, hormone receptor-like 3	40	40	37.1098	40	40	40	40	39.6446	39.6487	40	40	40	39.0366	40	39.6467	40	0	1.36246	0	0.002042	0
F2RL3	coagulation factor II (thrombin) receptor-like 3	40	40	40	40	40	40	39.8225	39.6446	39.6487	40	40	40	40	39.9113	39.6467	40	0	0	0.0887448	0.002042	0
FKSG83	FKSG83 (Vomeronasal ?)	40	40	40	34.3954	40	40	40	36.5711	39.6487	40	40	40	38.1318	40	38.1099	40	0	2.64203	0	1.53881	0
OR7E5P	olfactory receptor, family 7, subfamily E, member 5 pseudogene	40	40	40	40	40	40	40	39.6446	39.6487	40	40	40	40	40	39.6467	40	0	0	0	0.002042	0
FPRL1	formyl peptide receptor-like 1	40	40	40	40	40	40	40	39.6446	39.6487	36.1892	36.0558	40	40	40	39.6467	36.1225	0	0	0	0.002042	0.0667275
FPRL2	formyl peptide receptor-like 2	33.0052	33.1803	32.5022	32.5214	34.263	37.9388	36.2441	36.212	35.3165	38.2051	36.0868	33.0928	33.0955	37.0914	35.7642	37.146	0.087578	0.825564	0.847384	0.447759	1.05916
FSHR	follicle stimulating hormone receptor	40	37.1419	40	40	40	40	40	39.6446	39.6487	40	40	38.5709	40	40	39.6467	40	1.42905	0	0	0.002042	0
FZD10	frizzled homolog 10 (Drosophila)	40	36.5554	40	37.1581	40	40	40	39.6446	39.6487	40	40	38.2777	39.0527	40	39.6467	40	1.72231	1.33967	0	0.002042	0
GALR1	galanin receptor 1	40	40	40	40	33.9441	37.1702	36.7105	39.6446	39.6487	40	40	40	37.9814	36.9404	39.6467	40	0	2.85478	0.229832	0.002042	0
GALR2	galanin receptor 2	33.9549	37.1325	32.5488	40	40	36.3993	36.7229	39.6446	34.1155	33.4208	40	35.5437	37.5163	36.5611	36.8801	36.7104	1.58882	3.51252	0.161777	2.76455	3.2896
GALR3	galanin receptor 3	40	40	37.1626	36.034	38.56	37.6665	35.8101	34.3039	33.2389	36.2331	36.267	40	37.2522	36.7383	33.7714	36.2501	0	1.03317	0.928207	0.532523	0.016963
GHRHR	growth hormone releasing hormone receptor	40	40	40	40	40	40	40	39.6446	39.6487	40	40	40	40	40	39.6467	40	0	0	0	0.002042	0
GHSR	growth hormone secretagogue receptor	40	36.509	36.4932	36.2101	35.7604	34.3836	36.3935	36.6103	36.3772	35.9885	36.435	38.2545	36.1546	35.3886	36.4938	36.2118	1.74549	0.301737	1.00494	0.116559	0.223291
GLP1R	glucagon-like peptide 1 receptor	40	40	37.2307	40	37.0632	40	36.7834	39.6446	39.6487	40	40	40	38.098	38.3917	39.6467	40	0	1.34668	1.60831	0.002042	0
GLP2R	glucagon-like peptide 2 receptor	35.6363	37.1275	40	40	40	40	40	39.6446	39.6487	40	40	36.3819	40	40	39.6467	40	0.745609	0	0	0.002042	0
GNRHR	gonadotropin-releasing hormone receptor	40	40	40	40	40	40	39.8863	39.6446	39.6487	40	40	40	40	39.9431	39.6467	40	0	0	0.0568598	0.002042	0
GNRHR2	gonadotropin-releasing hormone (type 2) receptor 2	40	40	40	40	40	40	40	39.6446	39.6487	38.206	40	40	40	40	39.6467	39.103	0	0	0	0.002042	0.897005
GPBAR1	G protein-coupled bile acid receptor 1	34.8318	36.0884	35.2576	36.2507	40	40	40	39.6446	35.4971	36.0132	35.7975	35.4601	37.1694	40	37.5709	35.9054	0.628287	2.04216	0	2.07377	0.107851
GPR10	G protein-coupled receptor 10	40	40	40	40	40	40	40	39.6446	39.6487	40	40	40	40	40	39.6467	40	0	0	0	0.002042	0
GPR101	G protein-coupled receptor 101	34.1425	40	32.1559	33.398	35.0243	36.0213	40	34.6811	36.6548	40	40	37.0712	33.5261	38.0106	35.668	40	2.92877	1.17448	1.98937	0.986813	0
P2RY14	purinergic receptor P2Y, G-protein coupled, 14	40	40	40	40	40	40	40	39.6446	39.6487	40	40	40	40	40	39.6467	40	0	0	0	0.002042	0
GPR110	G protein-coupled receptor 110	35.728	35.3021	40	40	40	40	40	39.6446	35.5678	40	40	35.5151	40	40	37.6062	40	0.212959	0	0	2.03842	0
GPR111	G protein-coupled receptor 111	40	40	40	40	40	40	38.7088	35.5354	34.6819	35.5682	34.6497	40	40	39.3544	35.1087	35.109	0	0	0.645595	0.426791	0.459217
GPR112	G protein-coupled receptor 112	40	40	40	40	40	40	40	39.6446	39.6487	40	40	40	40	40	39.6467	40	0	0	0	0.002042	0
GPR113	G protein-coupled receptor 113	36.0163	37.0686	34.9958	35.2773	36.2578	34.9947	40	32.9026	33.1558	34.6194	34.5174	36.5425	35.5103	37.4974	33.0292	34.5684	0.526163	0.540942	2.50264	0.126582	0.0509845
GPR114	G protein-coupled receptor 114	40	40	40	40	40	40	40	39.6446	39.6487	40	40	40	40	40	39.6467	40	0	0	0	0.002042	0
GPR116	G protein-coupled receptor 116	40	40	40	40	40	40	40	36.5619	39.6487	40	40	40	40	40	38.1053	40	0	0	0	1.54339	0
GPR12	G protein-coupled receptor 12	40	36.8643	34.761	34.9243	33.4133	40	40	36.5804	39.6487	40	37.3586	38.4322	34.3662	40	38.1146	38.6793	1.56784	0.677096	0	1.53414	1.32072
GPR120	G protein-coupled receptor 120	40	40	37.1762	40	37.0277	40	40	39.6446	39.6487	40	35.4824	40	38.068	40	39.6467	37.7412	0	1.3675	0	0.002042	2.25879
GPR133	G protein-coupled receptor 133	40	40	40	40	40	40	40	39.6446	39.6487	40	40	40	40	40	39.6467	40	0	0	0	0.002042	0
UTS2R	urotensin 2 receptor	34.6926	40	37.0166	36.1413	37.3116	38.4106	36.527	33.9704	32.6421	37.2076	40	37.3463	36.8232	37.4688	33.3062	38.6038	2.65371	0.496977	0.941782	0.664134	1.39622
GPR142	G protein-coupled receptor 142	35.5435	40	40	40	40	40	40	39.6446	39.6487	33.1902	35.3275	37.7717	40	40	39.6467	34.2589	2.22826	0	0	0.002042	1.06865
GPR145	G protein-coupled receptor 145	40	40	40	40	40	40	40	39.6446	39.6487	40	40	40	40	40	39.6467	40	0	0	0	0.002042	0
GPR148	G protein-coupled receptor 148	35.4298	40	36.1232	40	36.936	40	40	39.6446	39.6487	40	40	37.7149	37.6864	40	39.6467	40	2.2851	1.66928	0	0.002042	0
GPR15	G protein-coupled receptor 15	35.196	35.7879	40	34.6586	40	36.6437	40	39.6446	36.5696	35.4463	36.1713	35.492	38.2195	38.3218	38.1071	35.8088	0.295936	2.51798	1.67816	1.53753	0.362504
GPR150	G protein-coupled receptor 150	40	40	40	35.174	36.848	37.6729	38.1929	39.6446	36.6864	35.6692	35.2818	40	37.3407	37.9329	38.1655	35.4755	0	2.00075	0.25998	1.47911	0.193654
GPR152	G protein-coupled receptor 152	40	40	40	35.8647	34.7319	37.2957	34.5643	33.7795	33.6113	38.2134	37.7388	40	36.8655	35.93	33.6954	37.9761	0	2.26413	1.36572	0.084096	0.2373
GPR17	G protein-coupled receptor 17	40	40	40	40	40	40	40	39.6446	39.6487	40	40	40	40	40	39.6467	40	0	0	0	0.002042	0
GPR18	G protein-coupled receptor 18	37.3886	40	40	40	40	33.9062	33.1121	36.3128	36.5341	40	36.8241	38.6943	40	33.5092	36.4235	38.412	1.30572	0	0.397066	0.110622	1.58795
GPR26	G protein-coupled receptor 26	40	35.0577	40	40	40	40	35.7975	39.6446	39.6487	32.9067	40	37.5289	40	37.8987	39.6467	36.4534	2.47113	0	2.10126	0.002042	3.54663
GPR31	G protein-coupled receptor 31	32.5227	40	37.3132	40	40	40	40	39.6446	39.6487	36.2284	34.9366	36.2614	39.1044	40	39.6467	35.5825	3.73865	1.26658	0	0.002042	0.645906
TRBV5	T cell receptor beta variable 5-4	40	40	40	32.2411	40	40	40	39.6446	39.6487	40	40	40	37.4137	40	39.6467	40	0	3.65759	0	0.002042	0
MLNR	motilin receptor	40	40	40	40	38.4995	40	40	39.6446	39.6487	40	37.317	40	39.4998	40	39.6467	38.6585	0	0.707356	0	0.002042	1.34149
GPR39	G protein-coupled receptor 39	40	40	40	40	40	35.4431	33.8362	35.0531	32.3372	40	32.7494	40	40	34.6396	33.6952	36.3747	0	0	0.803429	1.35796	3.62529
GPR40	G protein-coupled receptor 40	40	29.8505	40	40	34.417	40	40	36.4742	33.9692	40	40	34.9253	38.139	40	35.2217	40	5.07474	2.63185	0	1.2525	0
GPR43	G protein-coupled receptor 43	40	40	30.4461	36.1434	34.8664	40	40	39.6446	39.6487	36.0223	40	40	33.8187	40	39.6467	38.0111	0	2.44107	0	0.002042	1.98885
GPR44	G protein-coupled receptor 44	40	40	33.3351	40	40	40	40	39.6446	33.622	40	33.3752	40	37.7784	40	36.6333	36.6876	0	3.14186	0	3.01131	3.31242
GPR45	G protein-coupled receptor 45	40	36.4559	30.5229	40	33.3691	37.0298	37.146	39.6446	39.6487	40	40	38.2279	34.6307	37.0879	39.6467	40	1.77207	3.9705	0.058126	0.002042	0
GPR50	G protein-coupled receptor 50	37.8104	30.7552	30.3203	31.1165	40	40	40	39.6446	39.6487	40	34.1187	34.2828	33.8123	40	39.6467	37.0594	3.52763	4.38744	0	0.002042	2.94063
GPR55	G protein-coupled receptor 55	34.4953	35.0239	36.5842	33.867	35.2506	33.5609	34.2563	39.6446	39.6487	34.4303	33.953	34.7596	35.2339	33.9086	39.6467	34.1917	0.264259	1.10936	0.347696	0.002042	0.238655
TAAR2	trace amine associated receptor 2	40	40	37.1494	34.7639	40	36.8988	40	39.6446	39.6487	40	37.6644	40	37.3044	38.4494	39.6467	38.8322	0	2.14044	1.55062	0.002042	1.16782
GPR6	G protein-coupled receptor 6	37.4632	40	33.6983	33.7525	35.2894	40	40	39.6446	39.6487	40	40	38.7316	34.2467	40	39.6467	40	1.2684	0.737625	0	0.002042	0
GPR65	G protein-coupled receptor 65	37.1547	40	40	40	40	40	40	35.661	39.6487	40	36.0673	38.5773	40	40	37.6549	38.0336	1.42267	0	0	1.99386	1.96635
NMUR1	neuromedin U receptor 1	36.821	36.5747	40	40	40	40	40	36.6278	36.4246	40	40	36.6978	40	40	36.5262	40	0.12314	0	0	0.101635	0
GPR7	G protein-coupled receptor 7	40	40	37.2145	40	33.995	40	40	39.6446	39.6487	40	40	40	37.0698	40	39.6467	40	0	2.45368	0	0.002042	0
GPR74	G protein-coupled receptor 74	40	37.0472	36.9932	36.2828	40	36.3472	38.4336	39.6446	39.6487	38.1957	40	38.5236	37.7587	37.3904	39.6467	39.0979	1.47642	1.61118	1.0432	0.002042	0.90214
GPR77	G protein-coupled receptor 77	40	40	40	40	40	40	40	39.6446	39.6487	36.7988	38.0776	40	40	40	39.6467	37.4382	0	0	0	0.002042	0.639386
GPR8	G protein-coupled receptor 8	34.5738	40	40	35.6195	32.7143	35.452	40	33.6096	34.1421	38.1759	35.2338	37.2869	36.1113	37.726	33.8759	36.7048	2.71311	2.99463	2.274	0.266212	1.47103
OXGR1	oxoglutarate (alpha-ketoglutarate) receptor 1	40	29.803	34.7884	31.4345	40	40	40	39.6446	39.6487	40	40	34.9015	35.4076	40	39.6467	40	5.09848	3.52415	0	0.002042	0
GPR83	G protein-coupled receptor 83	36.6134	40	35.3937	37.1694	40	40	36.061	39.6446	35.1354	40	40	38.3067	37.521	38.0305	37.39	40	1.6933	1.89689	1.96951	2.2546	0
GPR87	G protein-coupled receptor 87	40	40	40	40	40	36.3505	40	36.6535	36.1129	40	35.5848	40	40	38.1752	36.3832	37.7924	0	0	1.82475	0.270304	2.20758
SUCNR1	succinate receptor 1 (GPR91)	40	40	40	40	40	40	40	39.6446	39.6487	37.7404	36.5965	40	40	40	39.6467	37.1685	0	0	0	0.002042	0.571924
GPR92	G protein-coupled receptor 92	33.8533	40	40	31.4065	33.4919	35.1887	33.8254	35.2898	35.5717	35.8199	33.4105	36.9266	34.9661	34.507	35.4307	34.6152	3.07336	3.65988	0.681668	0.140947	1.20474
GPR97	G protein-coupled receptor 97	40	34.1782	40	33.8577	37.7566	36.9537	40	34.9295	35.0971	40	38.06	37.0891	37.2047	38.4769	35.0133	39.03	2.91091	2.53776	1.52313	0.0838155	0.969976
GPRC5D	G protein-coupled receptor, family C, group 5, member D	40	40	40	40	40	40	40	36.689	35.3475	34.0122	40	40	40	40	36.0182	37.0061	0	0	0	0.670737	2.99392
GPRC6A	G protein-coupled receptor, family C, group 6, member A	40	40	40	40	40	40	40	39.6446	39.6487	40	40	40	40	40	39.6467	40	0	0	0	0.002042	0
GRM3	glutamate receptor, metabotropic 3	40	40	40	40	40	34.7979	36.8108	39.6446	39.6487	40	40	40	40	35.8043	39.6467	40	0	0	1.00646	0.002042	0
GRM5	glutamate receptor, metabotropic 5	40	40	30.9094	30.7553	37.692	40	40	39.6446	39.6487	40	40	40	33.1189	40	39.6467	40	0	3.23427	0	0.002042	0
GRM7	glutamate receptor, metabotropic 7	40	40	40	40	40	40	40	39.6446	39.6487	38.6133	37.9497	40	40	40	39.6467	38.2815	0	0	0	0.002042	0.331823
HCRTR1	hypocretin (orexin) receptor 1	33.5899	33.9828	37.1618	35.698	36.0229	40	40	39.6446	39.6487	33.942	34.318	33.7863	36.2942	40	39.6467	34.13	0.19645	0.627606	0	0.002042	0.188018
HCRTR2	hypocretin (orexin) receptor 2	37.1233	40	40	40	40	40	40	39.6446	39.6487	40	40	38.5617	40	40	39.6467	40	1.43834	0	0	0.002042	0
HRH3	histamine receptor H3	40	40	33.9688	35.2267	32.6457	40	40	39.6446	39.6487	40	40	40	33.947	40	39.6467	40	0	1.05379	0	0.002042	0
HRH4	histamine receptor H4	40	40	40	40	40	40	40	39.6446	39.6487	40	40	40	40	40	39.6467	40	0	0	0	0.002042	0
HTR1A	5-hydroxytryptamine (serotonin) receptor 1A	36.7061	35.1174	33.9806	33.2146	40	40	40	34.3162	36.5997	40	40	35.9117	35.7318	40	35.4579	40	0.79433	3.03426	0	1.14177	0
HTR1B	5-hydroxytryptamine (serotonin) receptor 1B	33.1311	34.1791	36.1503	40	40	40	40	39.6446	39.6487	40	40	33.6551	38.7168	40	39.6467	40	0.523973	1.81475	0	0.002042	0
HTR1E	5-hydroxytryptamine (serotonin) receptor 1E	40	40	40	33.7204	40	40	40	39.6446	39.6487	40	38.175	40	37.9068	40	39.6467	39.0875	0	2.96024	0	0.002042	0.912514
HTR1F	5-hydroxytryptamine (serotonin) receptor 1F	40	40	35.782	36.2239	36.5849	40	40	36.5789	35.7519	36.6606	36.1263	40	36.1969	40	36.1654	36.3934	0	0.328375	0	0.413522	0.267153
HTR2A	5-hydroxytryptamine (serotonin) receptor 2A	33.5889	34.8637	40	40	40	40	40	39.6446	39.6487	35.1699	35.1454	34.2263	40	40	39.6467	35.1577	0.637392	0	0	0.002042	0.0122545
HTR2B	5-hydroxytryptamine (serotonin) receptor 2B	36.1749	35.9015	40	40	40	40	40	39.6446	39.6487	40	40	36.0382	40	40	39.6467	40	0.136698	0	0	0.002042	0
HTR2C	5-hydroxytryptamine (serotonin) receptor 2C	40	40	40	40	40	40	40	39.6446	39.6487	40	40	40	40	40	39.6467	40	0	0	0	0.002042	0
HTR4	5-hydroxytryptamine (serotonin) receptor 4	36.8535	40	40	40	40	40	40	34.6407	34.7028	40	38.0737	38.4267	40	40	34.6718	39.0368	1.57325	0	0	0.031053	0.963159
HTR5A	5-hydroxytryptamine (serotonin) receptor 5A	40	40	40	40	40	40	40	39.6446	39.6487	40	40	40	40	40	39.6467	40	0	0	0	0.002042	0
HTR7	5-hydroxytryptamine (serotonin) receptor 7 (adenylate cyclase-coupled)	40	40	40	40	40	40	40	39.6446	39.6487	34.2146	34.4913	40	40	40	39.6467	34.3529	0	0	0	0.002042	0.138361
IL8RA	interleukin 8 receptor, alpha	40	40	37.2525	40	40	40	40	39.6446	39.6487	40	40	40	39.0842	40	39.6467	40	0	1.2952	0	0.002042	0
IL8RB	interleukin 8 receptor, beta	40	40	40	40	40	40	40	39.6446	39.6487	40	38.048	40	40	40	39.6467	39.024	0	0	0	0.002042	0.975994
LGR7	leucine-rich repeat-containing G protein-coupled receptor 7	40	37.1523	37.2282	40	40	40	40	39.6446	39.6487	40	40	38.5761	39.0761	40	39.6467	40	1.42387	1.30662	0	0.002042	0
LHCGR	luteinizing hormone/choriogonadotropin receptor	36.9046	35.4634	40	40	40	40	40	39.6446	39.6487	38.1971	37.6724	36.184	40	40	39.6467	37.9348	0.720576	0	0	0.002042	0.262345
MAS1	MAS1 oncogene	40	40	37.1541	36.3114	40	39.3393	40	39.6446	39.6487	35.8801	36.2333	40	37.8218	39.6697	39.6467	36.0567	0	1.57816	0.330329	0.002042	0.176584
MAS1L	MAS1 oncogene-like	40	40	36.1576	40	40	40	40	39.6446	39.6487	40	40	40	38.7192	40	39.6467	40	0	1.81132	0	0.002042	0
MATK	megakaryocyte-associated tyrosine kinase	40	40	34.061	34.9093	36.537	40	40	36.6004	39.6487	40	36.9647	40	35.1691	40	38.1246	38.4824	0	1.0274	0	1.52414	1.51764
MC2R	melanocortin 2 receptor (adrenocorticotropic hormone)	40	40	40	37.0728	40	38.0277	37.5513	39.6446	36.586	40	40	40	39.0243	37.7895	38.1153	40	0	1.3799	0.238207	1.52932	0
MC3R	melanocortin 3 receptor	40	40	36.1411	36.142	40	36.7988	40	39.6446	39.6487	34.8661	36.0425	40	37.4277	38.3994	39.6467	35.4543	0	1.8189	1.60061	0.002042	0.588229
MC4R	melanocortin 4 receptor	40	36.7231	37.0828	37.1691	40	40	40	39.6446	36.5905	36.9308	40	38.3615	38.0839	40	38.1176	38.4654	1.63846	1.35532	0	1.52707	1.53458
MC5R	melanocortin 5 receptor	40	40	36.7707	40	40	35.4592	37.1838	34.9755	34.6958	40	38.1958	40	38.9236	36.3215	34.8357	39.0979	0	1.52231	0.862321	0.139892	0.902079
MRGPRD	MAS-related GPR, member D	40	40	40	40	40	40	40	39.6446	39.6487	40	40	40	40	40	39.6467	40	0	0	0	0.002042	0
MRGPRX1	MAS-related GPR, member X1	40	40	40	40	40	40	40	39.6446	35.5684	37.1261	40	40	40	40	37.6065	38.563	0	0	0	2.03811	1.43696
MRGPRX2	MAS-related GPR, member X2	40	40	40	40	40	40	36.3563	39.6446	39.6487	40	40	40	40	38.1781	39.6467	40	0	0	1.82186	0.002042	0
MRGPRX3	MAS-related GPR, member X3	40	40	40	40	40	40	40	39.6446	39.6487	33.1686	33.1072	40	40	40	39.6467	33.1379	0	0	0	0.002042	0.0307075
MRGPRX4	MAS-related GPR, member X4	40	40	40	40	40	37.8706	37.2159	39.6446	39.6487	37.8451	38.0345	40	40	37.5432	39.6467	37.9398	0	0	0.327352	0.002042	0.094708
MTNR1A	melatonin receptor 1A	40	33.9863	37.1168	30.4296	40	40	40	39.6446	39.6487	40	40	36.9932	35.8488	40	39.6467	40	3.00684	4.00865	0	0.002042	0
NMBR	neuromedin B receptor	37.1399	36.6511	36.0749	36.2455	40	40	36.6938	36.6146	35.4921	40	40	36.8955	37.4401	38.3469	36.0534	40	0.244392	1.81144	1.65312	0.561231	0
NMUR2	neuromedin U receptor 2	40	40	40	40	40	40	40	39.6446	39.6487	40	40	40	40	40	39.6467	40	0	0	0	0.002042	0
NPY2R	neuropeptide Y receptor Y2	36.252	35.6315	35.9261	40	40	40	40	39.6446	39.6487	40	40	35.9417	38.642	40	39.6467	40	0.310245	1.92045	0	0.002042	0
NTSR2	neurotensin receptor 2	40	40	40	40	40	40	40	39.6446	39.6487	40	40	40	40	40	39.6467	40	0	0	0	0.002042	0
OPN1SW	opsin 1 (cone pigments), short-wave-sensitive (color blindness, tritan)	40	40	40	35.8841	40	36.3767	39.43	34.3176	33.5872	40	37.1032	40	38.628	37.9033	33.9524	38.5516	0	1.94025	1.52665	0.365202	1.44838
OPN4	opsin 4 (melanopsin)	40	40	40	40	40	40	40	39.6446	39.6487	36.6619	36.0394	40	40	40	39.6467	36.3506	0	0	0	0.002042	0.311234
OPRK1	opioid receptor, kappa 1	37.2077	40	32.7532	33.7304	36.8703	40	40	39.6446	39.6487	36.2539	36.8079	38.6039	34.4513	40	39.6467	36.5309	1.39614	1.7564	0	0.002042	0.277
OPRM1	opioid receptor, mu 1	40	40	34.161	34.1706	34.8942	40	40	39.6446	39.6487	40	40	40	34.4086	40	39.6467	40	0	0.343393	0	0.002042	0
OR2C3	olfactory receptor, family 2, subfamily C, member 3	40	40	36.8766	40	40	40	40	36.5662	39.6487	36.9644	40	40	38.9589	40	38.1075	38.4822	0	1.47237	0	1.54124	1.51782
PTPN22	protein tyrosine phosphatase, non-receptor type 22 (lymphoid)	40	40	40	40	40	40	40	39.6446	36.6246	34.4513	34.6458	40	40	40	38.1346	34.5485	0	0	0	1.51001	0.0972585
OR7C2	olfactory receptor, family 7, subfamily C, member 2	40	40	40	37.2158	40	40	35.3275	39.6446	39.6487	40	40	40	39.0719	37.6638	39.6467	40	0	1.31247	2.33623	0.002042	0
GPR147	G protein-coupled receptor 147	40	40	35.8143	36.8179	40	40	40	35.5982	35.1028	40	40	40	37.5441	40	35.3505	40	0	1.78427	0	0.247671	0
P2RY10	purinergic receptor P2Y, G-protein coupled, 10	40	40	36.8326	35.1877	40	40	40	39.6446	39.6487	38.0354	37.0393	40	37.3401	40	39.6467	37.5374	0	1.99711	0	0.002042	0.498013
P2RY12	purinergic receptor P2Y, G-protein coupled, 12	40	40	40	40	40	40	40	35.472	34.615	40	40	40	40	40	35.0435	40	0	0	0	0.428479	0
P2RY2	purinergic receptor P2Y, G-protein coupled, 2	33.3394	34.8781	40	37.2202	40	34.2304	34.7286	35.2964	34.4661	40	40	34.1088	39.0734	34.4795	34.8813	40	0.769367	1.31041	0.249099	0.415123	0
P2RY6	pyrimidinergic receptor P2Y, G-protein coupled, 6	40	40	40	40	40	40	40	39.6446	39.6487	40	40	40	40	40	39.6467	40	0	0	0	0.002042	0
P2RY8	purinergic receptor P2Y, G-protein coupled, 8	40	40	40	40	40	40	40	39.6446	39.6487	34.209	34.0639	40	40	40	39.6467	34.1365	0	0	0	0.002042	0.0725455
TAAR5	trace amine associated receptor 5	40	40	35.7057	40	40	40	37.2302	36.5992	39.6487	40	40	40	38.5686	38.6151	38.124	40	0	2.02435	1.38489	1.52475	0
PTAFR	platelet-activating factor receptor	36.5094	36.6531	36.8083	36.2633	35.8044	36.6178	37.1592	34.2037	36.585	34.7156	35.0141	36.5812	36.292	36.8885	35.3943	34.8648	0.0718455	0.410336	0.270673	1.19063	0.149238
PTGDR	prostaglandin D2 receptor (DP)	36.9116	40	40	40	40	40	40	39.6446	39.6487	40	40	38.4558	40	40	39.6467	40	1.54418	0	0	0.002042	0
PTGER3	prostaglandin E receptor 3 (subtype EP3)	36.5286	35.8521	40	40	40	40	40	36.4769	39.6487	35.0172	34.7661	36.1903	40	40	38.0628	34.8916	0.338278	0	0	1.58592	0.125545
PTHR2	parathyroid hormone receptor 2	40	40	36.986	37.1804	40	40	40	39.6446	39.6487	40	40	40	38.0555	40	39.6467	40	0	1.37729	0	0.002042	0
RHO	rhodopsin (opsin 2, rod pigment) (retinitis pigmentosa 4, autosomal dominant)	40	40	40	40	40	40	40	36.5753	39.6487	40	40	40	40	40	38.112	40	0	0	0	1.53671	0
RRH	retinal pigment epithelium-derived rhodopsin homolog	40	40	40	40	40	40	40	39.6446	39.6487	40	40	40	40	40	39.6467	40	0	0	0	0.002042	0
RLN3R1	relaxin 3 receptor 1	36.1415	34.3666	37.0985	40	36.6986	40	40	39.6446	39.6487	38.2314	36.3227	35.254	37.9324	40	39.6467	37.277	0.887462	1.47111	0	0.002042	0.954394
SCTR	secretin receptor	35.7179	35.5545	40	40	40	40	40	39.6446	39.6487	38.2053	40	35.6362	40	40	39.6467	39.1027	0.081688	0	0	0.002042	0.897337
SSTR1	somatostatin receptor 1	36.0501	34.9035	36.1614	36.3937	34.943	40	40	39.6446	39.6487	40	40	35.4768	35.8327	40	39.6467	40	0.573275	0.6362	0	0.002042	0
SSTR3	somatostatin receptor 3	36.5483	36.0294	36.1322	40	33.6547	40	40	35.6139	35.7834	35.7934	35.849	36.2889	36.5956	40	35.6986	35.8212	0.259425	2.61109	0	0.084752	0.0278205
SSTR4	somatostatin receptor 4	40	40	40	40	40	40	40	39.6446	39.6487	40	40	40	40	40	39.6467	40	0	0	0	0.002042	0
SSTR5	somatostatin receptor 5	35.9335	35.2784	36.1097	35.9138	32.9046	40	40	39.6446	35.6129	37.5149	40	35.6059	34.9761	40	37.6288	38.7574	0.327537	1.46691	0	2.01587	1.24256
TAAR6	trace amine associated receptor 6	40	40	40	40	40	40	39.8452	39.6446	39.6487	38.2417	40	40	40	39.9226	39.6467	39.1209	0	0	0.0773937	0.002042	0.879135
TACR1	tachykinin receptor 1	37.0069	36.1132	36.0196	34.6986	35.6956	40	38.493	39.6446	39.6487	36.5638	38.0788	36.5601	35.4713	39.2465	39.6467	37.3213	0.446879	0.562153	0.753497	0.002042	0.757492
TACR2	tachykinin receptor 2	36.057	40	35.8609	34.6053	35.8358	36.9092	35.6852	32.8544	33.3908	37.174	35.7868	38.0285	35.434	36.2972	33.1226	36.4804	1.97152	0.586099	0.612021	0.268207	0.693617
TACR3	tachykinin receptor 3	40	40	40	40	40	40	40	39.6446	39.6487	40	40	40	40	40	39.6467	40	0	0	0	0.002042	0
TAAR1	trace amine associated receptor 1	40	40	40	37.1624	40	40	40	39.6446	39.6487	38.0834	40	40	39.0541	40	39.6467	39.0417	0	1.33767	0	0.002042	0.958283
TAAR9	trace amine associated receptor 9	40	40	36.6112	36.031	40	40	40	39.6446	39.6487	40	38.0664	40	37.5474	40	39.6467	39.0332	0	1.75036	0	0.002042	0.966802
TAS1R1	taste receptor, type 1, member 1	40	40	35.4553	40	36.5663	40	40	35.4196	36.6037	40	40	40	37.3405	40	36.0116	40	0	1.93446	0	0.592036	0
TAAR8	trace amine associated receptor 8	40	40	34.442	36.2003	40	40	38.107	39.6446	36.5591	40	36.9534	40	36.8808	39.0535	38.1019	38.4767	0	2.31949	0.946523	1.54279	1.52331
TRHR	thyrotropin-releasing hormone receptor	40	40	40	40	40	40	40	39.6446	39.6487	37.7787	38.1118	40	40	40	39.6467	37.9452	0	0	0	0.002042	0.166548
TSHR	thyroid stimulating hormone receptor	37.2803	32.5842	35.7925	40	40	40	40	34.127	33.8524	40	40	34.9323	38.5975	40	33.9897	40	2.34805	1.98342	0	0.137272	0
VIPR1	vasoactive intestinal peptide receptor 1	40	36.0317	40	40	40	35.6462	37.6528	39.6446	39.6487	40	40	38.0159	40	36.6495	39.6467	40	1.98413	0	1.0033	0.002042	0
VIPR2	vasoactive intestinal peptide receptor 2	40	40	34.4719	36.2118	40	40	40	36.5617	39.6487	40	40	40	36.8946	40	38.1052	40	0	2.3079	0	1.54351	0
VN1R2	vomeronasal 1 receptor 2	36.2009	36.9822	34.5215	34.995	40	40	36.6585	34.8456	39.6487	40	37.1888	36.5915	36.5055	38.3292	37.2472	38.5944	0.390654	2.47853	1.67077	2.40156	1.40558
VN1R5	vomeronasal 1 receptor 5	40	40	33.207	34.5226	34.6091	36.1105	40	35.1075	36.6317	40	37.6547	40	34.1129	38.0553	35.8696	38.8273	0	0.641553	1.94474	0.762067	1.17267
MRGPRE	MAS-related GPR, member E	34.8256	40	40	36.2175	34.041	40	40	36.506	39.6487	32.9632	33.0625	37.4128	36.7529	40	38.0773	33.0129	2.58718	2.46201	0	1.57138	0.0496725
NPY5R	neuropeptide Y receptor Y5	40	40	40	40	40	40	40	39.6446	39.6487	40	40	40	40	40	39.6467	40	0	0	0	0.002042	0
GPR27	G protein-coupled receptor 27	40	40	40	40	40	40	40	39.6446	39.6487	40	40	40	40	40	39.6467	40	0	0	0	0.002042	0
GPR73L1	G protein-coupled receptor 73-like 1	40	40	40	40	40	40	40	40	39.6487	40	40	40	40	40	39.8244	40	0	0	0	0.175637	0
GRM2	glutamate receptor, metabotropic 2	40	40	40	37.3401	35.3849	40	36.4397	32.983	33.96	37.0893	40	40	37.575	38.2198	33.4715	38.5446	0	1.89143	1.78016	0.488467	1.45536
GRM4	glutamate receptor, metabotropic 4	40	40	40	36.9768	40	40	40	34.0102	35.6448	38.8605	40	40	38.9923	40	34.8275	39.4302	0	1.42514	0	0.81728	0.569773
GRM6	glutamate receptor, metabotropic 6	40	40	39.9085	40	39.9542	40	40	39.6446	39.6487	40	40	40	35.2617	40	39.6467	40	0	0.0373751	0	0.002042	0
GPR174	G protein-coupled receptor 174	40	37.0697	33.9441	34.5304	38.0979	31.7948	33.0378	32.8517	32.1769	40	40	38.5348	35.5241	32.4163	32.5143	40	1.46517	1.83557	0.621506	0.337366	0
P2RY4	pyrimidinergic receptor P2Y, G-protein coupled, 4	35.6167	36.6104	34.1088	34.9536	33.5209	32.1293	32.3411	32.546	31.8007	35.196	34.9551	36.1135	34.1944	32.2352	32.1734	35.0755	0.496837	0.587995	0.105911	0.372663	0.120434
SSTR2	somatostatin receptor 2	35.4765	36.811	33.0507	33.0933	30.5833	32.6689	33.3651	33.1707	33.4663	35.1965	35.7049	36.1437	32.2424	33.017	33.3185	35.4507	0.667213	1.17328	0.348083	0.147801	0.254229
AGTR1	angiotensin II receptor, type 1	37.987	36.5322	37.1648	40	40	40	40	39.6446	39.6487	31.0702	32.3622	37.2596	39.0549	40	39.6467	31.7162	0.727409	1.33655	0	0.002042	0.645981
PTGER4	prostaglandin E receptor 4 (subtype EP4)	31.5332	32.0279	40	40	40	36.4238	36.6893	35.6249	35.5001	31.9336	31.6856	31.7806	40	36.5565	35.5625	31.8096	0.247341	0	0.132721	0.062421	0.124032
NPY6R	neuropeptide Y receptor Y6 (pseudogene)	36.9968	36.0566	33.4993	33.065	34.6537	40	40	36.5934	35.4907	32.2074	31.9191	36.5267	33.7393	40	36.042	32.0632	0.470122	0.670414	0	0.551333	0.14414
PTGIR	prostaglandin I2 (prostacyclin) receptor (IP)	37.1266	40	40	40	40	40	40	39.6446	39.6487	32.1639	31.9787	38.5633	40	40	39.6467	32.0713	1.43669	0	0	0.002042	0.0926165
CCR10	chemokine (C-C motif) receptor 10	33.9036	34.0784	34.2008	34.3122	34.5614	33.4489	32.6105	32.4155	31.9685	32.4059	31.8225	33.991	34.3581	33.0297	32.192	32.1142	0.087396	0.150727	0.419212	0.223456	0.291728
HRH1	histamine receptor H1	32.6491	32.1812	40	37.1894	40	33.6135	36.6518	34.0138	35.0381	32.4993	32.0389	32.4151	39.0631	35.1327	34.5259	32.2691	0.233953	1.32493	1.51913	0.512154	0.230176
GPR78	G protein-coupled receptor 78	36.1121	35.947	40	40	40	40	40	35.5605	39.6487	32.6665	32.5408	36.0296	40	40	37.6046	32.6036	0.082552	0	0	2.04409	0.0628245
NPY1R	neuropeptide Y receptor Y1	32.7115	33.1002	35.6964	34.9015	40	35.8005	35.335	36.7068	35.4597	32.7206	32.7802	32.9059	36.866	35.5677	36.0833	32.7504	0.194362	2.23972	0.232767	0.623576	0.0297905
EMR2	egf-like module containing, mucin-like, hormone receptor-like 2	40	40	40	37.171	36.9877	40	40	39.6446	39.6487	32.6458	33.0909	40	38.0529	40	39.6467	32.8684	0	1.37883	0	0.002042	0.222554
XCR1	chemokine (C motif) receptor 1	40	40	37.182	36.0551	40	36.759	40	39.6446	39.6487	33.1558	32.6393	40	37.7457	38.3795	39.6467	32.8975	0	1.6591	1.62052	0.002042	0.258275
CCBP2	chemokine binding protein 2	34.259	35.4576	37.1666	35.8664	40	36.681	34.8885	31.5447	31.86	38.1761	36.4738	34.8583	37.6777	35.7847	31.7023	37.3249	0.599308	1.72579	0.896225	0.157651	0.851166
GPR35	G protein-coupled receptor 35	31.2133	36.4099	40	40	34.8628	34.73	34.574	32.3495	31.6665	40	40	33.8116	38.2876	34.652	32.008	40	2.59828	2.42171	0.077953	0.341475	0
NTSR1	neurotensin receptor 1 (high affinity)	35.0488	37.0306	40	40	40	35.3117	34.295	32.1484	31.8919	37.3849	36.3489	36.0397	40	34.8034	32.0202	36.8669	0.990902	0	0.508345	0.128253	0.517999
HTR6	5-hydroxytryptamine (serotonin) receptor 6	34.9175	35.9877	40	40	40	36.9295	34.9789	32.629	32.1512	40	40	35.4526	40	35.9542	32.3901	40	0.535103	0	0.975263	0.238898	0
GPR25	G protein-coupled receptor 25	34.9543	34.7054	32.7519	31.4466	36.036	36.5364	34.994	33.3442	31.5769	40	40	34.8298	33.4115	35.7652	32.4606	40	0.124467	1.93081	0.771217	0.883619	0
GPR126	G protein-coupled receptor 126	37.2397	36.1518	35.0643	34.0632	34.9877	33.43	31.6346	32.9015	32.8694	40	38.0594	36.6958	34.7051	32.5323	32.8854	39.0297	0.543936	0.454954	0.897682	0.016046	0.970296
FY	Duffy blood group	32.2689	32.8303	31.4285	31.206	31.8869	40	40	39.6446	39.6487	35.4014	35.0396	32.5496	31.5071	40	39.6467	35.2205	0.280714	0.283456	0	0.002042	0.180902
MTNR1B	melatonin receptor 1B	40	40	31.9574	31.1617	33.9293	40	40	39.6446	39.6487	40	40	40	32.3495	40	39.6467	40	0	1.1634	0	0.002042	0
GPR54	G protein-coupled receptor 54	35.6885	36.0425	34.5355	32.9993	30.7739	34.1248	34.3681	35.469	33.8553	40	40	35.8655	32.7696	34.2464	34.6622	40	0.177029	1.54421	0.121631	0.806838	0
CCKAR	cholecystokinin A receptor	32.1203	32.2561	33.1203	32.4895	36.1508	40	38.5376	39.6446	39.6487	40	38.017	32.1882	33.9202	39.2688	39.6467	39.0085	0.0678945	1.59819	0.731193	0.002042	0.991506
PTGFR	prostaglandin F receptor (FP)	32.2487	32.4751	35.5651	36.1758	40	40	40	39.6446	39.6487	33.1261	32.9893	32.3619	37.247	40	39.6467	33.0577	0.113176	1.96259	0	0.002042	0.068387
OR2A4	olfactory receptor, family 2, subfamily A, member 4	32.4075	32.7267	33.6792	34.75	33.7838	35.7821	35.6848	35.0202	34.5842	35.6445	35.3818	32.5671	34.071	35.7334	34.8022	35.5131	0.159563	0.482	0.0486645	0.217973	0.131369
GPR64	G protein-coupled receptor 64	33.0988	32.5131	36.1537	40	40	40	40	39.6446	39.6487	40	40	32.8059	38.7179	40	39.6467	40	0.292832	1.81315	0	0.002042	0
GPRC5C	G protein-coupled receptor, family C, group 5, member C	40	40	40	40	40	40	40	39.6446	39.6487	40	40	40	40	40	39.6467	40	0	0	0	0.002042	0
Group III : Housekeeping genes
		Ct values												mean Ct values									Expression level (2^-Ct)*10^12										genes expressed with Ct < 31,5
Gene	Gene function	HA _1	HA _2	NSC 24_2	NSC 24_3	NSC 24_1	TG1_1	TG1_2	OB1_1	OB1_2	U87-MG_1	U87-MG_2	mean HA (Ct)	mean f-NSC24 (Cl)	mean TG1(Ct)	mean OB1 (Ct)	mean U87 (Ct)	SD HA (Ct)	SD f-NSC24 (Ct)	SD TG1 (Ct)	SD OB1 (Ct)	SD U87 (Ct)	mean HA	mean f-NSC	mean TG1	mean OB1	mean U87	SD HA	SD f-NSC	SD TG1	SD OB1	SD U87	HA < 31.5	NSC < 31.5	TG1 < 31.5	OB < 31.5	U87 < 31.5
18S	18s	8.7481	8.40309	8.87983	8.59588	9.79015	9.82309	3.37775	8.48036	7.63419	9.77722	9.05383	8.57559	9.08862	6.60042	8.05727	9.41553	0.172506	0.509422	3.22267	0.423088	0.361696	2.63989e+09	1.94559e+09	4.86545e+10	3.91681e+09	1.51061e+09	3.14161e+08	6.07101e+08	4.75505e+10	1.11682e+09	3.70983e+08	8.57559	9.08862	6.60042	8.05727	9.41553
18S	18s	8.34898	8.41001	8.90683	8.44704	9.79015	9.97019	3.37775	8.25551	7.93264	9.52445	8.96693	8.3795	9.04801	6.67397	8.09408	9.24569	0.0305155	0.557336	3.29622	0.161437	0.278758	3.00343e+09	2.0261e+09	4.86009e+10	3.68259e+09	1.67813e+09	6.35183e+07	7.09861e+08	4.7604e+10	4.10369e+08	3.20274e+08	8.3795	9.04801	6.67397	8.09408	9.24569
18S	18s	8.39317	7.9615	8.63955	8.33634	9.79015	10.568	3.37775	8.1687	7.75925	9.39	8.95939	8.17734	8.92201	6.97286	7.96398	9.1747	0.215836	0.626222	3.59512	0.204723	0.215306	3.49316e+09	2.24362e+09	4.84318e+10	4.0454e+09	1.74968e+09	5.18735e+08	8.23409e+08	4.77731e+10	5.70233e+08	2.59199e+08	8.17734	8.92201	6.97286	7.96398	9.1747
18S	18s	8.33527	8.05445	8.63201	8.38149	9.79015	9.82081	3.37775	8.18061	7.65665	9.5821	9.05233	8.19486	8.93455	6.59928	7.91863	9.31721	0.140411	0.613583	3.22153	0.26198	0.264888	3.4289e+09	2.21622e+09	4.86553e+10	4.20123e+09	1.59411e+09	3.32668e+08	7.92847e+08	4.75496e+10	7.54626e+08	2.89444e+08	8.19486	8.93455	6.59928	7.91863	9.31721
ACTB	actin, beta	19.35	19.3725	20.0385	20.1173	20.0173	19.6537	19.7731	20.6854	20.6484	20.9473	21.0563	19.3613	20.0577	19.7134	20.6669	21.0018	0.011229	0.0430604	0.05967	0.0184735	0.054509	1.48489e+06	916698	1.16427e+06	600739	476594	11557.2	27118.3	48126.7	7691.95	17998.5	19.3613	20.0577	19.7134	20.6669	21.0018
B2M	beta-2-microglobulin	22.4195	22.567	22.8184	23.1997	23.1394	21.6168	21.5695	21.5092	21.36	21.2035	21.067	22.4933	23.0525	21.5932	21.4346	21.1353	0.073719	0.16737	0.0236365	0.074612	0.068232	169598	115743	316130	353276	434645	8658.59	13878	5178.88	18254.1	20541.2	22.4933	23.0525	21.5932	21.4346	21.1353
GAPDH	glyceraldehyde-3-phosphate dehydrogenase	21.3178	21.545	22.4544	22.3227	20.3775	19.6577	19.4332	19.5834	19.3873	21.1912	20.6712	21.4314	21.7182	19.5455	19.4854	20.9312	0.113611	0.949562	0.112262	0.098035	0.259999	354684	366256	1.3108e+06	1.36561e+06	508280	27873.6	260217	101793	92654.4	90621.9	21.4314	21.7182	19.5455	19.4854	20.9312
GUSB	glucuronidase, beta	26.6928	26.883	27.0318	27.2068	27.145	23.5183	23.6448	24.1251	23.9479	27.3393	27.2276	26.7879	27.1279	23.5816	24.0365	27.2835	0.0951365	0.0724659	0.0632605	0.088588	0.0558475	8649.26	6827.26	79736.1	58225.4	6126.01	569.538	345.689	3494.1	3570.82	237.023	26.7879	27.1279	23.5816	24.0365	27.2835
HMBS	hydroxymethylbilane synthase	28.2158	28.4428	27.6647	27.6041	26.642	25.9731	26.322	29.138	28.9988	28.1845	28.0234	28.3293	27.3036	26.1476	29.0684	28.104	0.113471	0.46846	0.174433	0.069633	0.080508	2974.2	6383.46	13550.9	1778.47	3471.71	233.447	2239.75	1630.47	85.7727	193.534	28.3293	27.3036	26.1476	29.0684	28.104
HPRT1	hypoxanthine phosphoribosyltransferase 1 (Lesch-Nyhan syndrome)	27.6348	27.7378	29.1047	29.0372	28.3804	24.9037	24.9806	26.065	25.8194	26.3931	26.2301	27.6863	28.8408	24.9422	25.9422	26.3116	0.051524	0.326679	0.0384435	0.122783	0.0814815	4633.08	2136.46	31031.8	15566.5	12025.7	165.394	514.039	826.708	1321.62	678.474	27.6863	28.8408	24.9422	25.9422	26.3116
IPO8	importin 8	28.1412	27.9934	26.2397	26.2993	26.9183	25.8799	26.111	26.5527	26.4833	27.2063	26.9903	28.0673	26.4858	25.9954	26.518	27.0983	0.073924	0.306821	0.115552	0.034723	0.107996	3560.16	10871.2	14996.6	10409.2	6979.42	182.264	2122.2	1198.59	250.481	521.486	28.0673	26.4858	25.9954	26.518	27.0983
PGK1	phosphoglycerate kinase 1	24.3288	24.2293	24.7932	24.8055	23.043	22.0089	22.3033	22.5809	22.3996	23.0082	23.0469	24.2791	24.2139	22.1561	22.4902	23.0276	0.0497775	0.827995	0.147159	0.0906465	0.0193955	49151	61403.7	215083	170069	116965	1695.19	38402.3	21863.3	10671.7	1572.37	24.2791	24.2139	22.1561	22.4902	23.0276
POLR2A	polymerase (RNA) II (DNA directed) polypeptide A, 220kDa	26.7816	26.7545	26.0574	25.8116	25.4662	23.7624	23.6558	26.2543	25.9828	28.2456	27.7285	26.7681	25.7784	23.7091	26.1186	27.9871	0.0135515	0.242507	0.05329	0.135759	0.258529	8750.27	17624.5	72970.7	13786.4	3819.39	82.1905	2996.11	2694.15	1293.5	677.198	26.7681	25.7784	23.7091	26.1186	27.9871
PPIA	peptidylprolyl isomerase A (cyclophilin A)	22.0643	22.1353	22.1354	21.9896	21.5405	19.7988	20.0373	21.4609	21.5059	22.1454	21.9446	22.0998	21.8885	19.918	21.4834	22.045	0.035521	0.253177	0.119219	0.0224995	0.100365	222550	261683	1.01287e+06	341112	231655	5478.35	47723.8	83509.5	5319.37	16089.8	22.0998	21.8885	19.918	21.4834	22.045
RPLP0	ribosomal protein, large, P0	21.122	21.122	21.122	21.122	21.122	21.122	21.122	21.122	21.122	21.122	21.122	21.122	21.122	21.122	21.122	21.122	0	0	0	0	0	438167	438167	438167	438167	438167	0	0	0	0	0	21.122	21.122	21.122	21.122	21.122
TBP	TATA box binding protein	28.355	28.4687	27.8727	27.7057	27.7094	28.0692	27.3939	28.5582	28.2895	28.7336	28.8994	28.4118	27.7626	27.7315	28.4238	28.8165	0.056824	0.0779002	0.337681	0.134348	0.0829245	2802.32	4397.95	4610.68	2789.09	2118.81	110.319	232.782	1059.9	258.979	121.653	28.4118	27.7626	27.7315	28.4238	28.8165
TFRC	transferrin receptor (p90, CD71)	27.5094	27.3293	25.8214	25.7851	25.8157	24.4162	24.4358	25.6251	25.5047	25.1814	24.9421	27.4193	25.8074	24.426	25.5649	25.0617	0.09004	0.0159457	0.0097895	0.060198	0.11968	5582.19	17030	44367.1	20164.4	28652.3	347.938	188.888	301.051	840.893	2371.43	27.4193	25.8074	24.426	25.5649	25.0617
Group IV : Miscellaneous		Ct values												mean Ct values									Expression level (2^-Ct)*10^12										genes expressed with Ct < 31,5
Gene	Gene function	HA _1	HA _2	NSC 24_2	NSC 24_3	NSC 24_1	TG1_1	TG1_2	OB1_1	OB1_2	U87-MG_1	U87-MG_2	mean HA (Ct)	mean f-NSC24 (Cl)	mean TG1(Ct)	mean OB1 (Ct)	mean U87 (Ct)	SD HA (Ct)	SD f-NSC24 (Ct)	SD TG1 (Ct)	SD OB1 (Ct)	SD U87 (Ct)	mean HA	mean f-NSC	mean TG1	mean OB1	mean U87	SD HA	SD f-NSC	SD TG1	SD OB1	SD U87	HA < 31.5	NSC < 31.5	TG1 < 31.5	OB < 31.5	U87 < 31.5
GCNT2	glucosaminyl (N-acetyl) transferase 2, I-branching enzyme	36.0841	40	29.4717	30.1273	31.6543	29.8087	30.6874	26.7542	26.4265	40	36.643	38.0421	30.4178	30.2481	26.5903	38.3215	1.95793	0.914407	0.439373	0.16386	1.67851	7.31846	830.562	820.845	9960.98	5.1142	6.40896	427.832	242.536	1126.52	4.20471		30.4178	30.2481	26.5903
HDAC3	histone deacetylase 3	27.9727	28.0173	27.0196	27.0351	26.2819	25.3114	25.6061	26.3858	26.2143	28.019	28.0076	27.995	26.7789	25.4588	26.3001	28.0133	0.0222925	0.351446	0.147308	0.085764	0.005701	3738.64	8959.27	21797.8	12124.4	3691.16	57.7648	2331.43	2217.99	719.915	14.586	27.995	26.7789	25.4588	26.3001	28.0133
LANCL1	LanC lantibiotic synthetase component C-like 1 (bacterial)	27.4745	27.6064	26.3571	26.5338	26.7404	26.2997	26.2881	26.7416	26.5614	26.729	26.6127	27.5404	26.5438	26.2939	26.6515	26.6708	0.065942	0.156624	0.005776	0.090078	0.058143	5128.1	10281.9	12154.8	9504.98	9367.58	234.23	1108.06	48.663	592.695	377.325	27.5404	26.5438	26.2939	26.6515	26.6708
LANCL2	LanC lantibiotic synthetase component C-like 2 (bacterial)	29.3557	29.4394	28.1543	28.1573	28.7528	27.9914	28.8483	29.4247	29.4096	29.4031	29.7795	29.3976	28.3548	28.4199	29.4172	29.5913	0.04184	0.28141	0.428446	0.0075425	0.188206	1414.58	2966.25	2908.3	1394.95	1246.87	41.0131	534.159	839.17	7.2928	161.743	29.3976	28.3548	28.4199	29.4172	29.5913
LONPL	peroxisomal LON protease like	26.9518	27.1	26.1436	26.165	26.6553	26.6487	26.3932	25.6068	25.4639	26.511	26.3231	27.0259	26.3213	26.521	25.5353	26.4171	0.074099	0.236331	0.127719	0.071445	0.0939375	7327.78	12080.3	10425.5	20588.8	11183.8	376.035	1853.72	920.548	1018.76	727.178	27.0259	26.3213	26.521	25.5353	26.4171
MELL1	mel transforming oncogene-like 1	35.1264	36.0125	30.603	30.8329	32.3649	36.8094	40	34.7565	33.1996	37.9053	36.9952	35.5694	31.2669	38.4047	33.978	37.4502	0.443048	0.78203	1.59528	0.778462	0.455027	20.545	438.935	4.60644	67.9158	5.59249	6.11819	186.219	3.69694	33.4605	1.70762		31.2669
PCDH15	protocadherin 15	37.1255	40	32.7347	32.0607	30.3875	40	40	39.6446	39.6487	33.8122	33.654	38.5627	31.7276	40	39.6467	33.7331	1.43727	0.98676	0	0.002042	0.07912	3.78972	358.367	0.909495	1.16188	70.1432	2.88022	252.32	0	0.00164452	3.84293
PHGDH	phosphoglycerate dehydrogenase	26.1425	26.2272	28.0454	28.054	26.4268	24.7753	25.8891	27.6142	27.648	26.8034	26.5118	26.1848	27.5087	25.3322	27.6311	26.6576	0.0423175	0.765053	0.556887	0.016889	0.145762	13114.9	6094.55	25458.7	4810.93	9494.64	384.578	3528.98	9366.54	56.3169	956.036	26.1848	27.5087	25.3322	27.6311	26.6576
RARS	arginyl-tRNA synthetase	26.0475	26.0126	26.0608	26.1787	26.6665	25.6849	25.4269	25.3801	25.3283	25.629	25.2025	26.03	26.302	25.5559	25.3542	25.4157	0.0174575	0.262199	0.128986	0.025878	0.213235	14595.3	12280.2	20353.5	23318.3	22585.2	176.604	2095.38	1814.9	418.222	3314.07	26.03	26.302	25.5559	25.3542	25.4157
SENP3	SUMO1/sentrin/SMT3 specific peptidase 3	27.8992	27.7634	26.9217	27.1021	26.2979	25.9081	25.9679	27.5976	27.5697	27.5155	27.4465	27.8313	26.7739	25.938	27.5836	27.481	0.0679075	0.344555	0.029934	0.0139635	0.034487	4192.07	8976.39	15558.8	4971.82	5339.78	197.175	2255.66	322.779	48.1196	127.621	27.8313	26.7739	25.938	27.5836	27.481
SLC26A7	solute carrier family 26, member 7	33.8894	33.5166	31.8513	31.7727	30.9153	34.6066	34.7053	34.3847	33.9248	37.3363	38.0451	33.703	31.5131	34.6559	34.1548	37.6907	0.186437	0.423917	0.049351	0.229986	0.354402	72.1106	341.487	36.9643	52.9529	4.64461	9.26719	107.865	1.26396	8.37066	1.11855
